# Supplementary material for: Molecular Signatures in Swine Innate and Adaptive Immune Responses to African Swine Fever Virus Antigens p30/p54/CD2v Expressed Using a Highly Efficient Semliki Forest Virus Replicon System
Source: Int J Mol Sci. 2023 May 26;24(11):9316. doi: 10.3390/ijms24119316 (PMC10253217; doi:10.3390/ijms24119316)
Supplement: Supplementary file 1 [file ijms-24-09316-s001.zip]

Archive with 20 entries (18 files):
- supplementary Figures S1-S5.pdf
- Table S1. Immune system-related DEGs/
- Table S1. Immune system-related DEGs/#1 DEGs in Immune system.csv
- Table S1. Immune system-related DEGs/#11 DEGs in Immune system.xlsx
- Table S1. Immune system-related DEGs/#12 DEGs in Immune system.xlsx
- Table S1. Immune system-related DEGs/#2 DEGs in Immune system.xlsx
- Table S1. Immune system-related DEGs/#5 DEGs in Immune system.xlsx
- Table S1. Immune system-related DEGs/#6 DEGs in Immune system.xlsx
- Table S1. Immune system-related DEGs/#7 DEGs in Immune system.xlsx
- Table S1. Immune system-related DEGs/#8 DEGs in Immune system.xlsx
- Table S1. Immune system-related DEGs/~$11-▓ε╥∞▒φ┤∩immunesyetem.xlsx
- Table S2  trait- correlated DEGs/
- Table S2  trait- correlated DEGs/KEGG_Immune system #1 Trait-corrlated DEGs.csv
- Table S2  trait- correlated DEGs/KEGG_Immune system #11 Trait-corrlated DEGs.csv
- Table S2  trait- correlated DEGs/KEGG_Immune system #12 Trait-corrlated DEGs.csv
- Table S2  trait- correlated DEGs/KEGG_Immune system #2 Trait-corrlated DEGs.csv
- Table S2  trait- correlated DEGs/KEGG_Immune system #5 Trait-corrlated DEGs.csv
- Table S2  trait- correlated DEGs/KEGG_Immune system #6 Trait-corrlated DEGs.csv
- Table S2  trait- correlated DEGs/KEGG_Immune system #7 Trait-corrlated DEGs.csv
- Table S2  trait- correlated DEGs/KEGG_Immune system #8 Trait-corrlated DEGs.csv
