# Supplementary material for: Molecular Signatures in Swine Innate and Adaptive Immune Responses to African Swine Fever Virus Antigens p30/p54/CD2v Expressed Using a Highly Efficient Semliki Forest Virus Replicon System
Source: Int J Mol Sci. 2023 May 26;24(11):9316. doi: 10.3390/ijms24119316 (PMC10253217; doi:10.3390/ijms24119316)
Supplement: Supplementary file 1 [file ijms-24-09316-s001.zip › Table S1. Immune system-related DEGs/#1 DEGs in Immune system.csv]

Gene_id	Gene name	Gene description	FC(D29_1/D28_1)	Log2FC(D29_1/D28_1)	Pvalue	Padjust	Significant	Regulate	D28_1_1	D28_1_2	D28_1_3	D29_1_1	D29_1_2	D29_1_3	D28_1	D29_1
ENSSSCG00000022701		-	59.423	5.892953559	5.34E-05	0.000533264	yes	up	0	0	0	0.75	0.58	0.64	0	0.656666667
ENSSSCG00000003524	C1QA	complement C1q A chain [Source:VGNC Symbol;Acc:VGNC:96926]	15.526	3.956619405	2.59E-06	3.77E-05	yes	up	0	0.11	0.1	1.37	1.29	1.37	0.07	1.343333333
ENSSSCG00000013579	CD209	CD209 molecule [Source:NCBI gene (formerly Entrezgene);Acc:100170134]	11.12	3.475091223	0.000181166	0.00153307	yes	up	0.1	0	0.09	1.22	0.7	0.74	0.063333333	0.886666667
ENSSSCG00000038706	C1QC	complement C1q C chain [Source:VGNC Symbol;Acc:VGNC:85978]	8.336	3.059381989	1.93E-06	2.93E-05	yes	up	0.15	0.1	0.07	1.37	0.79	1.48	0.106666667	1.213333333
ENSSSCG00000033512	C1QB	complement C1q B chain [Source:VGNC Symbol;Acc:VGNC:85977]	6.097	2.608028792	0.00062309	0.004324818	yes	up	0.1	0.05	0.32	0.65	0.57	0.56	0.156666667	0.593333333
ENSSSCG00000024024	CX3CR1	C-X3-C motif chemokine receptor 1 [Source:VGNC Symbol;Acc:VGNC:87099]	2.36	1.23889574	1.05E-12	5.66E-11	yes	up	1.66	1.92	2.72	5.02	7.45	6.7	2.1	6.39
ENSSSCG00000045883		leukocyte immunoglobulin-like receptor subfamily A member 6 [Source:NCBI gene (formerly Entrezgene);Acc:100521529]	2.315	1.210723174	1.00E-06	1.66E-05	yes	up	0.95	2.05	0.89	2.44	2.48	2.42	1.296666667	2.446666667
ENSSSCG00000001959	CFL2	cofilin 2 [Source:VGNC Symbol;Acc:VGNC:86611]	2.048	1.034548445	0.000895171	0.005852402	yes	up	0.28	0.36	0.5	0.76	0.87	1.3	0.38	0.976666667
ENSSSCG00000002829	MMP2	matrix metallopeptidase 2 [Source:VGNC Symbol;Acc:VGNC:90274]	2.033	1.023642393	0.000545212	0.003867171	yes	up	0.46	0.51	0.52	1.4	1.28	1.09	0.496666667	1.256666667
ENSSSCG00000024344	CCR5	chemokine (C-C motif) receptor 5 [Source:NCBI gene (formerly Entrezgene);Acc:414371]	2.002	1.001604115	1.04E-14	7.01E-13	yes	up	3.08	3.44	4.53	7.3	9.49	12.26	3.683333333	9.683333333
ENSSSCG00000044150		-	0.493	-1.020879469	3.61E-13	2.07E-11	yes	down	11.55	10.48	18.4	6.18	9.64	12.06	13.47666667	9.293333333
ENSSSCG00000027426	BCL3	BCL3 transcription coactivator [Source:VGNC Symbol;Acc:VGNC:96564]	0.469	-1.093106308	6.85E-19	7.06E-17	yes	down	16.36	16.81	24.14	11.14	11.18	12.43	19.10333333	11.58333333
ENSSSCG00000034207	CEBPB	CCAAT enhancer binding protein beta [Source:VGNC Symbol;Acc:VGNC:95883]	0.466	-1.101872963	0.000152767	0.001331057	yes	down	66.93	78.35	130.64	38.45	43.4	85.84	91.97333333	55.89666667
ENSSSCG00000015294		-	0.464	-1.108975968	0.004038373	0.020085143	yes	down	0.15	0.19	0.25	0.08	0.1	0.18	0.196666667	0.12
ENSSSCG00000017700	CCL3L1	chemokine (C-C motif) ligand 3-like 1 [Source:NCBI gene (formerly Entrezgene);Acc:494459]	0.462	-1.115040853	0.000105466	0.000964776	yes	down	7.87	4.24	10	5.56	3.64	7.3	7.37	5.5
ENSSSCG00000037528		C-type lectin domain family 4 member D-like [Source:NCBI gene (formerly Entrezgene);Acc:110258710]	0.457	-1.130170512	0.000387814	0.00290706	yes	down	0.62	0.83	1.02	0.49	0.41	0.66	0.823333333	0.52
ENSSSCG00000025795	CSF3R	colony stimulating factor 3 receptor [Source:VGNC Symbol;Acc:VGNC:87035]	0.451	-1.147472223	1.95E-37	5.52E-35	yes	down	146.16	159.05	218.08	95.1	110.53	119.96	174.43	108.53
ENSSSCG00000040575	ISG15	ISG15 ubiquitin like modifier [Source:VGNC Symbol;Acc:VGNC:89223]	0.448	-1.159088483	7.04E-19	7.20E-17	yes	down	491.76	437.78	529.83	281.8	272.2	288.65	486.4566667	280.8833333
ENSSSCG00000021206	IL1RAP	interleukin 1 receptor accessory protein [Source:VGNC Symbol;Acc:VGNC:98046]	0.433	-1.208903248	3.37E-13	1.95E-11	yes	down	3.42	4.32	6.82	1.84	3.36	3	4.853333333	2.733333333
ENSSSCG00000026707	XCR1	X-C motif chemokine receptor 1 [Source:VGNC Symbol;Acc:VGNC:94994]	0.429	-1.221394181	9.11E-15	6.18E-13	yes	down	2.2	2.58	3.89	1.47	1.65	1.56	2.89	1.56
ENSSSCG00000035457		C-type lectin domain family 4 member E-like [Source:NCBI gene (formerly Entrezgene);Acc:110258711]	0.429	-1.222338132	7.25E-06	9.34E-05	yes	down	2.4	2.14	3.28	1.49	1.15	1.88	2.606666667	1.506666667
ENSSSCG00000037803	MARCKS	myristoylated alanine rich protein kinase C substrate [Source:VGNC Symbol;Acc:VGNC:90024]	0.413	-1.276192224	2.36E-36	6.17E-34	yes	down	49.35	57.14	83.44	27.26	31.38	44.38	63.31	34.34
ENSSSCG00000005503	TLR4	toll like receptor 4 [Source:VGNC Symbol;Acc:VGNC:94025]	0.406	-1.301338661	1.40E-37	4.10E-35	yes	down	11.17	10.77	17.15	6.07	7.61	9.2	13.03	7.626666667
ENSSSCG00000015037	IL18	interleukin 18 [Source:NCBI gene (formerly Entrezgene);Acc:397057]	0.394	-1.343835519	1.48E-30	2.93E-28	yes	down	24.67	23.38	36.52	13.21	13.15	18.95	28.19	15.10333333
ENSSSCG00000014891	GAB2	GRB2 associated binding protein 2 [Source:NCBI gene (formerly Entrezgene);Acc:100513609]	0.388	-1.366429046	7.09E-37	1.92E-34	yes	down	6.33	8	10.82	3.97	5.26	5.85	8.383333333	5.026666667
ENSSSCG00000008090	IL1A	interleukin 1 alpha [Source:VGNC Symbol;Acc:VGNC:89091]	0.384	-1.3790083	1.04E-06	1.72E-05	yes	down	1.1	1.31	1.5	0.48	0.64	0.91	1.303333333	0.676666667
ENSSSCG00000007508	ZBP1	Z-DNA binding protein 1 [Source:VGNC Symbol;Acc:VGNC:95770]	0.378	-1.402359565	4.78E-54	2.70E-51	yes	down	20.13	19.81	26.7	9.25	11.73	13.36	22.21333333	11.44666667
ENSSSCG00000044574		-	0.365	-1.454949285	5.51E-50	2.68E-47	yes	down	101.71	99.45	134.41	36.24	50.49	59.33	111.8566667	48.68666667
ENSSSCG00000017416	DHX58	DExH-box helicase 58 [Source:VGNC Symbol;Acc:VGNC:87297]	0.363	-1.463272508	1.83E-33	4.38E-31	yes	down	23.5	22.23	26.39	10.44	12.2	12.06	24.04	11.56666667
ENSSSCG00000038418		C-type lectin domain family 4 member E [Source:NCBI gene (formerly Entrezgene);Acc:110260748]	0.355	-1.493957564	1.75E-16	1.45E-14	yes	down	7.58	7.67	8.11	3.83	4.61	6.36	7.786666667	4.933333333
ENSSSCG00000030408	DDX58	DExD/H-box helicase 58 [Source:VGNC Symbol;Acc:VGNC:95905]	0.354	-1.496491106	1.23E-29	2.35E-27	yes	down	5.85	7.62	10.32	2.75	4.15	3.94	7.93	3.613333333
ENSSSCG00000004154	TNFAIP3	TNF alpha induced protein 3 [Source:VGNC Symbol;Acc:VGNC:94252]	0.351	-1.511501124	1.10E-36	2.94E-34	yes	down	7.91	9.44	12.76	3.39	5.21	5.15	10.03666667	4.583333333
ENSSSCG00000028108	ASAP3	ArfGAP with SH3 domain, ankyrin repeat and PH domain 3 [Source:VGNC Symbol;Acc:VGNC:85559]	0.349	-1.518269084	6.58E-40	2.21E-37	yes	down	15.48	15.21	19.09	6.97	7.39	8.22	16.59333333	7.526666667
ENSSSCG00000001404	TNF	tumor necrosis factor [Source:VGNC Symbol;Acc:VGNC:94249]	0.333	-1.585065495	1.73E-23	2.28E-21	yes	down	4.1	4.27	6.17	1.82	1.87	2.64	4.846666667	2.11
ENSSSCG00000003040	ARHGEF1	Rho guanine nucleotide exchange factor 1 [Source:VGNC Symbol;Acc:VGNC:96922]	0.327	-1.612233336	1.57E-19	1.68E-17	yes	down	16.09	20.33	21.37	4.76	11.14	9.39	19.26333333	8.43
ENSSSCG00000037478		proline rich 29 [Source:VGNC Symbol;Acc:VGNC:91857]	0.324	-1.625477559	0.011218793	0.044973947	yes	down	0.31	0.18	0.23	0.08	0.14	0.08	0.24	0.1
ENSSSCG00000009881	OAS2	2'-5'-oligoadenylate synthetase 2 [Source:VGNC Symbol;Acc:VGNC:91007]	0.32	-1.641917453	5.56E-90	4.90E-87	yes	down	73.46	77.51	108.91	30.97	36.22	39.37	86.62666667	35.52
ENSSSCG00000012853	IRF7	interferon regulatory factor 7 [Source:VGNC Symbol;Acc:VGNC:89210]	0.311	-1.685622177	7.05E-45	2.93E-42	yes	down	129.12	118.9	149	52.17	52.51	59.48	132.34	54.72
ENSSSCG00000014434	IL17B	interleukin 17B [Source:VGNC Symbol;Acc:VGNC:99764]	0.308	-1.696758856	3.72E-09	1.09E-07	yes	down	0.9	1.25	1.19	0.22	0.64	0.53	1.113333333	0.463333333
ENSSSCG00000036297		-	0.307	-1.703804304	1.86E-06	2.84E-05	yes	down	1.15	1.69	2.48	0.38	0.4	0.36	1.773333333	0.38
ENSSSCG00000016450	NOS3	nitric oxide synthase 3 [Source:NCBI gene (formerly Entrezgene);Acc:397557]	0.288	-1.795271784	3.91E-08	9.32E-07	yes	down	0.58	0.83	0.99	0.24	0.28	0.39	0.8	0.303333333
ENSSSCG00000001952	NFKBIA	NFKB inhibitor alpha [Source:VGNC Symbol;Acc:VGNC:90721]	0.287	-1.801726935	6.85E-92	6.44E-89	yes	down	99.11	98.44	137.1	35.77	41.18	47.51	111.55	41.48666667
ENSSSCG00000026816		tyrosine-protein phosphatase non-receptor type 11-like [Source:NCBI gene (formerly Entrezgene);Acc:100620540]	0.269	-1.89558454	0.000259485	0.002085783	yes	down	0.19	0.11	0.14	0.05	0.05	0.08	0.146666667	0.06
ENSSSCG00000044966		-	0.244	-2.033938961	0.011712539	0.046512156	yes	down	0.08	0.1	0.21	0.04	0.04	0.05	0.13	0.043333333
ENSSSCG00000011806	MASP1	mannan binding lectin serine peptidase 1 [Source:VGNC Symbol;Acc:VGNC:90032]	0.242	-2.04984969	0.000285881	0.002263157	yes	down	0.11	0.25	0.19	0.03	0.12	0.07	0.183333333	0.073333333
ENSSSCG00000032474	CXCL10	C-X-C motif chemokine ligand 10 [Source:VGNC Symbol;Acc:VGNC:87101]	0.233	-2.103194983	2.27E-42	8.23E-40	yes	down	15.71	15.25	24.4	5.37	4.83	6.17	18.45333333	5.456666667
ENSSSCG00000015579	PTGS2	prostaglandin-endoperoxide synthase 2 [Source:VGNC Symbol;Acc:VGNC:91959]	0.207	-2.274737627	1.58E-26	2.47E-24	yes	down	1.81	2.11	2.85	0.41	0.62	0.84	2.256666667	0.623333333
ENSSSCG00000031912		-	0.192	-2.37730731	5.32E-107	7.51E-104	yes	down	42.73	41.67	67.98	10.28	13.02	13.87	50.79333333	12.39
ENSSSCG00000016122	CTLA4	cytotoxic T-lymphocyte associated protein 4 [Source:NCBI gene (formerly Entrezgene);Acc:397286]	0.189	-2.405096734	1.85E-13	1.13E-11	yes	down	1.39	1.29	2.2	0.22	1.17	0.61	1.626666667	0.666666667
ENSSSCG00000010224	EGR2	early growth response 2 [Source:NCBI gene (formerly Entrezgene);Acc:100038004]	0.152	-2.713680436	2.88E-40	9.90E-38	yes	down	2.98	3.88	4.37	0.65	0.67	0.91	3.743333333	0.743333333
ENSSSCG00000040648	CCL8	chemokine (C-C motif) ligand 8 [Source:NCBI gene (formerly Entrezgene);Acc:100302703]	0.141	-2.827769739	8.22E-20	8.93E-18	yes	down	7.23	5.32	6.77	1.03	1.29	1.22	6.44	1.18
ENSSSCG00000039214		interleukin 1 beta [Source:NCBI gene (formerly Entrezgene);Acc:397122]	0.123	-3.018845892	1.29E-140	3.64E-137	yes	down	22.7	21.97	31.18	5.28	5.05	6.62	25.28333333	5.65
ENSSSCG00000016034	COL3A1	collagen type III alpha 1 chain [Source:VGNC Symbol;Acc:VGNC:95979]	0.108	-3.214500823	8.65E-07	1.47E-05	yes	down	0.14	0.15	0.36	0.04	0.02	0.03	0.216666667	0.03
ENSSSCG00000046640	OAS1	2'-5'-oligoadenylate synthetase 1 [Source:HGNC Symbol;Acc:HGNC:8086]	0.099	-3.337054151	0.001843385	0.010650522	yes	down	0.27	0.37	0.94	0.05	0.06	0.12	0.526666667	0.076666667
ENSSSCG00000031616	FOSB	FosB proto-oncogene, AP-1 transcription factor subunit [Source:VGNC Symbol;Acc:VGNC:88190]	0.058	-4.113233809	2.66E-132	5.36E-129	yes	down	5.53	6.2	9.17	0.44	0.78	0.66	6.966666667	0.626666667
ENSSSCG00000014336	EGR1	early growth response 1 [Source:VGNC Symbol;Acc:VGNC:87590]	0.047	-4.420412772	8.37E-86	6.95E-83	yes	down	4.22	4.83	7.91	0.31	0.26	0.44	5.653333333	0.336666667
ENSSSCG00000051147		-	0.028	-5.144395126	0.000149473	0.001308815	yes	down	4.82	7.54	1.76	0.27	0.26	0	4.706666667	0.176666667
ENSSSCG00000002383	FOS	Fos proto-oncogene, AP-1 transcription factor subunit [Source:NCBI gene (formerly Entrezgene);Acc:100144486]	0.014	-6.144611974	0	0	yes	down	151.08	162.09	190.78	2.53	4.04	2.83	167.9833333	3.133333333
ENSSSCG00000008953	CXCL8	C-X-C motif chemokine ligand 8 [Source:VGNC Symbol;Acc:VGNC:87106]	0.014	-6.177275516	8.67E-109	1.36E-105	yes	down	12.45	13.48	17.51	0.17	0.4	0.44	14.48	0.336666667
ENSSSCG00000008959	CXCL2	chemokine (C-X-C motif) ligand 2 [Source:NCBI gene (formerly Entrezgene);Acc:414904]	0.004	-7.875488246	4.08E-103	5.24E-100	yes	down	38.89	33.92	52.38	0.15	0.2	0.36	41.73	0.236666667
