# Supplementary material for: Molecular Signatures in Swine Innate and Adaptive Immune Responses to African Swine Fever Virus Antigens p30/p54/CD2v Expressed Using a Highly Efficient Semliki Forest Virus Replicon System
Source: Int J Mol Sci. 2023 May 26;24(11):9316. doi: 10.3390/ijms24119316 (PMC10253217; doi:10.3390/ijms24119316)
Supplement: Supplementary file 1 [file ijms-24-09316-s001.zip › Table S1. Immune system-related DEGs/#11 DEGs in Immune system.xlsx]

## Sheet: 11-差异表达immunesyetem
Gene_id	Gene name	Gene description	FC(D29_11/D28_11)	Log2FC(D29_11/D28_11)	Pvalue	Padjust	Significant	Regulate	D28_11_1	D28_11_2	D28_11_3	D29_11_1	D29_11_2	D29_11_3	D28_11	D29_11
ENSSSCG00000022701		-	124.938	6.96507	1.76921e-07	1.33828e-06	yes	up	0	0	0	1.49	1.93	0.8	0	1.40667
ENSSSCG00000013579	CD209	CD209 molecule [Source:NCBI gene (formerly Entrezgene);Acc:100170134]	40.146	5.32718	6.16592e-06	3.6998e-05	yes	up	0.09	0	0	0.97	1.02	1.8	0.03	1.26333
ENSSSCG00000023868		-	36.06	5.17232	1.59785e-05	8.91882e-05	yes	up	0	0	0.08	0.48	1.19	0.83	0.0266667	0.833333
ENSSSCG00000003524	C1QA	complement C1q A chain [Source:VGNC Symbol;Acc:VGNC:96926]	21.426	4.4213	6.6137e-07	4.60569e-06	yes	up	0.05	0.05	0.1	1.42	1.82	1.17	0.0666667	1.47
ENSSSCG00000024140		-	17.745	4.14931	1.53149e-07	1.17195e-06	yes	up	0	0	0.4	2.69	3.31	2.85	0.133333	2.95
ENSSSCG00000038706	C1QC	complement C1q C chain [Source:VGNC Symbol;Acc:VGNC:85978]	12.446	3.63761	3.61024e-07	2.61198e-06	yes	up	0.14	0.03	0.1	1.3	0.83	1.36	0.09	1.16333
ENSSSCG00000006966	CLDN23	claudin 23 [Source:VGNC Symbol;Acc:VGNC:95852]	10.961	3.45435	0.0170178	0.0473637	yes	up	0	0.03	0	0.1	0.13	0.06	0.01	0.0966667
ENSSSCG00000006588		S100 calcium binding protein A9 [Source:VGNC Symbol;Acc:VGNC:92547]	10.812	3.43458	0	0	yes	up	48.45	49.48	47.21	556.88	568.72	557.19	48.38	560.93
ENSSSCG00000037528		C-type lectin domain family 4 member D-like [Source:NCBI gene (formerly Entrezgene);Acc:110258710]	10.752	3.42659	7.60638e-59	5.15767e-57	yes	up	0.71	0.54	0.51	9.58	9.75	5.36	0.586667	8.23
ENSSSCG00000006590	S100A8	S100 calcium binding protein A8 [Source:VGNC Symbol;Acc:VGNC:92546]	10.717	3.42176	9.30838e-192	3.05983e-189	yes	up	22.17	20.36	24.54	250.4	276.6	234.63	22.3567	253.877
ENSSSCG00000040575	ISG15	ISG15 ubiquitin like modifier [Source:VGNC Symbol;Acc:VGNC:89223]	7.41	2.88954	1.78564e-233	8.18201e-231	yes	up	563.29	524.26	549.24	4661.77	3913.91	4248.63	545.597	4274.77
ENSSSCG00000008820	TEC	tec protein tyrosine kinase [Source:VGNC Symbol;Acc:VGNC:93857]	7.295	2.867	5.46064e-255	3.75319e-252	yes	up	7.28	7.21	7.58	59.58	63.44	47.64	7.35667	56.8867
ENSSSCG00000021206	IL1RAP	interleukin 1 receptor accessory protein [Source:VGNC Symbol;Acc:VGNC:98046]	7.145	2.83688	4.72528e-192	1.5878e-189	yes	up	3.6	3.24	4.1	28	32.75	25.27	3.64667	28.6733
ENSSSCG00000030408	DDX58	DExD/H-box helicase 58 [Source:VGNC Symbol;Acc:VGNC:95905]	6.208	2.63424	2.76568e-241	1.39399e-238	yes	up	9.65	9.29	10.64	66.3	75.2	53.09	9.86	64.8633
ENSSSCG00000032474	CXCL10	C-X-C motif chemokine ligand 10 [Source:VGNC Symbol;Acc:VGNC:87101]	5.968	2.57735	5.40691e-85	6.59337e-83	yes	up	7.16	5.34	5.63	42.08	42.64	30.39	6.04333	38.37
ENSSSCG00000031242		C-type lectin domain family 4 member D-like [Source:NCBI gene (formerly Entrezgene);Acc:110260749]	5.869	2.55312	1.49764e-65	1.24428e-63	yes	up	1.56	1.4	1.38	8.99	9.06	6.6	1.44667	8.21667
ENSSSCG00000046640	OAS1	2'-5'-oligoadenylate synthetase 1 [Source:HGNC Symbol;Acc:HGNC:8086]	5.75	2.52364	0.00020439	0.000930617	yes	up	0.12	0.25	0.3	1.55	0.88	1.55	0.223333	1.32667
ENSSSCG00000015549	RNASEL	ribonuclease L [Source:VGNC Symbol;Acc:VGNC:92342]	5.541	2.47023	1.12727e-184	3.55113e-182	yes	up	4.31	4	4.59	25.23	27.04	23.16	4.3	25.1433
ENSSSCG00000035457		C-type lectin domain family 4 member E-like [Source:NCBI gene (formerly Entrezgene);Acc:110258711]	5.497	2.45872	8.72601e-49	4.62968e-47	yes	up	2.35	3.04	2.31	15.37	15.84	13.46	2.56667	14.89
ENSSSCG00000015662	C4BPA	complement component 4 binding protein, alpha [Source:NCBI gene (formerly Entrezgene);Acc:396982]	5.276	2.39958	1.29775e-254	8.17636e-252	yes	up	22.66	20.96	22.93	132.45	137.72	118.01	22.1833	129.393
ENSSSCG00000031717	ADCY8	adenylate cyclase 8 [Source:VGNC Symbol;Acc:VGNC:85112]	4.641	2.21432	0.000145037	0.000681934	yes	up	0.24	0.47	0.31	1.5	1.67	2.44	0.34	1.87
ENSSSCG00000014997		caspase-13 [Source:NCBI gene (formerly Entrezgene);Acc:100522887]	4.579	2.19512	1.79529e-167	4.76257e-165	yes	up	14.2	12.71	14.74	71.66	79.21	60.1	13.8833	70.3233
ENSSSCG00000046439	GNG10	G protein subunit gamma 10 [Source:NCBI gene (formerly Entrezgene);Acc:100515992]	4.396	2.13603	7.72031e-169	2.12252e-166	yes	up	96.75	92.08	103.58	453.3	554.63	387.67	97.47	465.2
ENSSSCG00000038418		C-type lectin domain family 4 member E [Source:NCBI gene (formerly Entrezgene);Acc:110260748]	4.348	2.12027	8.15451e-68	7.04596e-66	yes	up	8.03	7.16	10.74	44.73	52.37	39.87	8.64333	45.6567
ENSSSCG00000014369	CD14	CD14 molecule [Source:VGNC Symbol;Acc:VGNC:86389]	4.278	2.09692	7.62264e-106	1.18827e-103	yes	up	30.71	30.55	32.11	139.71	129.84	148.01	31.1233	139.187
ENSSSCG00000009002	TLR2	toll like receptor 2 [Source:VGNC Symbol;Acc:VGNC:94024]	4.225	2.07888	2.71409e-116	4.61122e-114	yes	up	6.62	6.03	7.93	28.97	35.96	29.46	6.86	31.4633
ENSSSCG00000020906	GHSR	TNF superfamily member 10 [Source:NCBI gene (formerly Entrezgene);Acc:406191]	4.109	2.03886	3.63824e-163	9.01866e-161	yes	up	17.58	16.99	20.41	81.72	89.47	67.49	18.3267	79.56
ENSSSCG00000005503	TLR4	toll like receptor 4 [Source:VGNC Symbol;Acc:VGNC:94025]	4.095	2.0338	7.05906e-142	1.46219e-139	yes	up	8.94	9.57	9.31	38.79	45.85	39.3	9.27333	41.3133
ENSSSCG00000033512	C1QB	complement C1q B chain [Source:VGNC Symbol;Acc:VGNC:85977]	4.059	2.02112	0.00243401	0.00861575	yes	up	0.19	0.49	0.19	0.68	0.56	0.91	0.29	0.716667
ENSSSCG00000047932	HSPA6	heat shock protein family A (Hsp70) member 6 [Source:NCBI gene (formerly Entrezgene);Acc:396906]	4.056	2.02014	1.72413e-41	7.57867e-40	yes	up	2.19	1.51	1.87	7.8	8.26	7.75	1.85667	7.93667
ENSSSCG00000007508	ZBP1	Z-DNA binding protein 1 [Source:VGNC Symbol;Acc:VGNC:95770]	3.989	1.99608	5.82204e-180	1.7607e-177	yes	up	23.23	23.22	22.57	121.54	111.54	108.24	23.0067	113.773
ENSSSCG00000009881	OAS2	2'-5'-oligoadenylate synthetase 2 [Source:VGNC Symbol;Acc:VGNC:91007]	3.941	1.97854	1.19844e-246	6.71169e-244	yes	up	77.7	72.84	77.19	369.83	387.78	322.77	75.91	360.127
ENSSSCG00000012853	IRF7	interferon regulatory factor 7 [Source:VGNC Symbol;Acc:VGNC:89210]	3.915	1.96918	7.10075e-108	1.14224e-105	yes	up	105.97	103.03	99.04	440.07	405.62	440.04	102.68	428.577
ENSSSCG00000004520	MAPK4	mitogen-activated protein kinase 4 [Source:VGNC Symbol;Acc:VGNC:90004]	3.86	1.94845	1.83153e-15	3.02343e-14	yes	up	0.38	0.33	0.37	1.43	1.44	1.49	0.36	1.45333
ENSSSCG00000037803	MARCKS	myristoylated alanine rich protein kinase C substrate [Source:VGNC Symbol;Acc:VGNC:90024]	3.826	1.93594	2.06698e-150	4.73557e-148	yes	up	47.02	49.5	55.19	189.92	229.83	182.43	50.57	200.727
ENSSSCG00000011322	CCR1	C-C motif chemokine receptor 1 [Source:NCBI gene (formerly Entrezgene);Acc:414374]	3.817	1.93238	2.88984e-145	6.24247e-143	yes	up	65.71	64.07	65.57	250.68	272.14	259.18	65.1167	260.667
ENSSSCG00000011358	TREX1	three prime repair exonuclease 1 [Source:VGNC Symbol;Acc:VGNC:94388]	3.784	1.91999	7.4355e-36	2.76926e-34	yes	up	3.85	3.54	4.22	16.17	13.94	15.86	3.87	15.3233
ENSSSCG00000031090		protegrin-3-like [Source:NCBI gene (formerly Entrezgene);Acc:110258650]	3.708	1.89047	3.42119e-06	2.13945e-05	yes	up	1.98	2.12	1.18	7.81	4.85	5.48	1.76	6.04667
ENSSSCG00000037449	CSF1	colony stimulating factor 1 [Source:VGNC Symbol;Acc:VGNC:87030]	3.703	1.88857	4.28705e-74	4.07702e-72	yes	up	3.92	3.55	4.02	15.08	15.09	14.62	3.83	14.93
ENSSSCG00000014277	IRF1	interferon regulatory factor 1 [Source:VGNC Symbol;Acc:VGNC:89203]	3.572	1.83688	6.23634e-167	1.5983e-164	yes	up	89.92	81.22	88.93	345.83	332.75	303.32	86.69	327.3
ENSSSCG00000011713	P2RY12	purinergic receptor P2Y12 [Source:VGNC Symbol;Acc:VGNC:91124]	3.553	1.82919	6.1667e-41	2.6566e-39	yes	up	2.54	2.51	2.52	8.48	10.97	6.75	2.52333	8.73333
ENSSSCG00000028108	ASAP3	ArfGAP with SH3 domain, ankyrin repeat and PH domain 3 [Source:VGNC Symbol;Acc:VGNC:85559]	3.532	1.82046	1.69029e-139	3.40785e-137	yes	up	17.2	15.47	16.52	64.65	66.41	51.88	16.3967	60.98
ENSSSCG00000028331	IL1R2	interleukin 1 receptor type 2 [Source:VGNC Symbol;Acc:VGNC:89093]	3.485	1.80107	2.12267e-45	1.06281e-43	yes	up	6.11	5.53	7.19	26.19	23.65	18.73	6.27667	22.8567
ENSSSCG00000013181	SERPING1	serpin family G member 1 [Source:VGNC Symbol;Acc:VGNC:92745]	3.477	1.79779	5.44775e-58	3.58154e-56	yes	up	11.87	10.67	9.42	37.92	40.84	36.97	10.6533	38.5767
ENSSSCG00000015037	IL18	interleukin 18 [Source:NCBI gene (formerly Entrezgene);Acc:397057]	3.462	1.79153	3.25308e-79	3.3924e-77	yes	up	31.88	29.58	32.73	121.81	141.95	90.29	31.3967	118.017
ENSSSCG00000026602	PTGIR	prostaglandin I2 receptor [Source:VGNC Symbol;Acc:VGNC:91956]	3.37	1.75284	3.54448e-21	8.09608e-20	yes	up	0.98	0.81	0.97	3.3	3.14	3.29	0.92	3.24333
ENSSSCG00000029371	C5AR1	complement C5a receptor 1 [Source:VGNC Symbol;Acc:VGNC:86038]	3.275	1.71168	3.32182e-62	2.47435e-60	yes	up	13.48	12.71	11.99	45.23	40.39	46.59	12.7267	44.07
ENSSSCG00000008090	IL1A	interleukin 1 alpha [Source:VGNC Symbol;Acc:VGNC:89091]	3.231	1.69209	6.82755e-09	6.21924e-08	yes	up	0.5	0.49	0.6	2.14	2.08	1.39	0.53	1.87
ENSSSCG00000016184		C-X-C motif chemokine receptor 2 [Source:NCBI gene (formerly Entrezgene);Acc:100124654]	3.196	1.67639	7.23184e-106	1.13909e-103	yes	up	129.41	123.47	124.29	444.73	414.81	432.55	125.723	430.697
ENSSSCG00000016183		-	3.175	1.66692	6.09077e-121	1.10962e-118	yes	up	61.11	60.17	64.02	206.21	208.27	203.87	61.7667	206.117
ENSSSCG00000024024	CX3CR1	C-X3-C motif chemokine receptor 1 [Source:VGNC Symbol;Acc:VGNC:87099]	3.165	1.66233	1.89495e-12	2.52232e-11	yes	up	1.01	1.12	1.04	2.83	4.11	3.61	1.05667	3.51667
ENSSSCG00000040648	CCL8	chemokine (C-C motif) ligand 8 [Source:NCBI gene (formerly Entrezgene);Acc:100302703]	3.127	1.64496	6.22774e-08	5.05366e-07	yes	up	1.71	1.72	1.79	5.62	5.27	4.68	1.74	5.19
ENSSSCG00000017416	DHX58	DExH-box helicase 58 [Source:VGNC Symbol;Acc:VGNC:87297]	3.106	1.63528	2.0506e-78	2.09508e-76	yes	up	19.26	19.22	19.55	67.93	61.41	64.2	19.3433	64.5133
ENSSSCG00000005215	JAK2	Janus kinase 2 [Source:VGNC Symbol;Acc:VGNC:89271]	3.028	1.59856	2.42956e-66	2.04097e-64	yes	up	10.81	10.07	11.53	32.98	42.99	27.1	10.8033	34.3567
ENSSSCG00000048603		-	3.024	1.59643	0.00470025	0.0154876	yes	up	0.14	0.28	0.21	0.57	0.91	0.4	0.21	0.626667
ENSSSCG00000025795	CSF3R	colony stimulating factor 3 receptor [Source:VGNC Symbol;Acc:VGNC:87035]	3.003	1.58618	1.59638e-84	1.93111e-82	yes	up	199.76	197.96	188.31	638.73	613.55	639	195.343	630.427
ENSSSCG00000015579	PTGS2	prostaglandin-endoperoxide synthase 2 [Source:VGNC Symbol;Acc:VGNC:91959]	2.991	1.58059	1.08867e-16	1.9344e-15	yes	up	0.9	0.97	1.23	3.29	4.02	2.51	1.03333	3.27333
ENSSSCG00000009542	TNFSF13B	TNF superfamily member 13b [Source:VGNC Symbol;Acc:VGNC:94269]	2.965	1.56798	1.01217e-64	8.22847e-63	yes	up	15.44	12.58	15.38	43.63	52.76	35.8	14.4667	44.0633
ENSSSCG00000016057	STAT1	signal transducer and activator of transcription 1 [Source:VGNC Symbol;Acc:VGNC:95523]	2.961	1.56606	4.09292e-156	9.82366e-154	yes	up	112.66	112.64	125.64	411.08	459.86	390.2	116.98	420.38
ENSSSCG00000039327	DAPP1	dual adaptor of phosphotyrosine and 3-phosphoinositides 1 [Source:VGNC Symbol;Acc:VGNC:87159]	2.928	1.55008	9.40676e-71	8.41655e-69	yes	up	22.9	22.2	28.12	78.22	75.11	68.32	24.4067	73.8833
ENSSSCG00000038879	RELB	RELB proto-oncogene, NF-kB subunit [Source:VGNC Symbol;Acc:VGNC:92204]	2.92	1.54586	0.00427321	0.0142418	yes	up	1.1	1.52	3.22	4.79	4.68	7.9	1.94667	5.79
ENSSSCG00000021815		interleukin 15 receptor subunit alpha [Source:NCBI gene (formerly Entrezgene);Acc:733692]	2.903	1.53732	1.1163e-10	1.24389e-09	yes	up	1.26	1.43	1.71	4.91	4.91	3.65	1.46667	4.49
ENSSSCG00000007056	PLCB1	phospholipase C beta 1 [Source:VGNC Symbol;Acc:VGNC:95706]	2.897	1.53478	4.98127e-08	4.08691e-07	yes	up	0.18	0.21	0.22	0.59	0.7	0.55	0.203333	0.613333
ENSSSCG00000036618		Fc fragment of IgG receptor IIIa [Source:NCBI gene (formerly Entrezgene);Acc:397684]	2.848	1.50989	8.239e-105	1.24582e-102	yes	up	623.97	613.79	644.93	1843.41	1967.63	1836.06	627.563	1882.37
ENSSSCG00000031023		-	2.84	1.50577	2.15048e-85	2.66536e-83	yes	up	41.94	40.85	49.13	126.49	145.38	122.23	43.9733	131.367
ENSSSCG00000014565		interferon-induced transmembrane protein 1 [Source:NCBI gene (formerly Entrezgene);Acc:100127358]	2.839	1.50515	3.17819e-69	2.81037e-67	yes	up	1605.52	1585.96	1576.3	4887.91	4512.29	4880.38	1589.26	4760.19
ENSSSCG00000015897	IFIH1	interferon induced with helicase C domain 1 [Source:VGNC Symbol;Acc:VGNC:98042]	2.834	1.50282	3.56651e-68	3.11729e-66	yes	up	8.04	8.71	9.87	30.42	35.81	24.73	8.87333	30.32
ENSSSCG00000028711	CASP1	caspase 1, apoptosis-related cysteine peptidase [Source:NCBI gene (formerly Entrezgene);Acc:397319]	2.827	1.49925	3.45068e-92	4.6175e-90	yes	up	29.75	29.07	31.17	82.3	93.61	71.48	29.9967	82.4633
ENSSSCG00000034207	CEBPB	CCAAT enhancer binding protein beta [Source:VGNC Symbol;Acc:VGNC:95883]	2.81	1.49055	2.56312e-72	2.37772e-70	yes	up	58.41	63.99	71.15	186.07	196.16	188.52	64.5167	190.25
ENSSSCG00000024311	CCR2	C-C motif chemokine receptor 2 [Source:VGNC Symbol;Acc:VGNC:86370]	2.781	1.47572	1.78064e-93	2.42568e-91	yes	up	26.72	26.19	27.41	72.22	75.97	68.96	26.7733	72.3833
ENSSSCG00000001422	C2	complement C2 [Source:VGNC Symbol;Acc:VGNC:85989]	2.701	1.43369	8.62337e-36	3.18812e-34	yes	up	8.02	8.78	8.66	21.52	25.19	25.17	8.48667	23.96
ENSSSCG00000009330	ALOX5AP	arachidonate 5-lipoxygenase activating protein [Source:NCBI gene (formerly Entrezgene);Acc:397392]	2.668	1.41599	9.80425e-59	6.58889e-57	yes	up	218.4	199.47	210.21	621.96	553.17	594.81	209.36	589.98
ENSSSCG00000010448		Fas cell surface death receptor [Source:VGNC Symbol;Acc:VGNC:88015]	2.656	1.40899	1.14474e-38	4.66565e-37	yes	up	6.11	9.2	8.22	23.34	25.18	19.12	7.84333	22.5467
ENSSSCG00000001404	TNF	tumor necrosis factor [Source:VGNC Symbol;Acc:VGNC:94249]	2.633	1.39667	3.97338e-12	5.08735e-11	yes	up	1.66	1.13	1.2	4.16	4.11	2.98	1.33	3.75
ENSSSCG00000001556	MAPK14	mitogen-activated protein kinase 14 [Source:VGNC Symbol;Acc:VGNC:90000]	2.622	1.39074	2.45692e-80	2.65365e-78	yes	up	27.97	26.69	29.07	76.68	79.42	74.08	27.91	76.7267
ENSSSCG00000023351	PLA2G4A	phospholipase A2 group IVA [Source:VGNC Symbol;Acc:VGNC:91495]	2.563	1.35757	2.53368e-33	8.78712e-32	yes	up	4.98	5.76	5.71	14.83	16.49	14.95	5.48333	15.4233
ENSSSCG00000001987	RIPK3	receptor interacting serine/threonine kinase 3 [Source:VGNC Symbol;Acc:VGNC:92320]	2.543	1.34649	1.31492e-44	6.33214e-43	yes	up	16.82	17.37	16.64	43.46	47.91	44.69	16.9433	45.3533
ENSSSCG00000000706	LTBR	lymphotoxin beta receptor [Source:VGNC Symbol;Acc:VGNC:89889]	2.529	1.33851	3.74324e-23	9.18857e-22	yes	up	5.59	4.1	4.72	14.58	14.29	13.66	4.80333	14.1767
ENSSSCG00000032434	PLAUR	plasminogen activator, urokinase receptor [Source:VGNC Symbol;Acc:VGNC:91512]	2.501	1.32234	9.88745e-15	1.56063e-13	yes	up	3.81	3.98	4.77	10.32	11.99	11.06	4.18667	11.1233
ENSSSCG00000034660	CCR4	C-C motif chemokine receptor 4 [Source:VGNC Symbol;Acc:VGNC:86371]	2.501	1.32232	2.65915e-23	6.62422e-22	yes	up	2.74	3.06	3.04	7.81	8.32	7.22	2.94667	7.78333
ENSSSCG00000026583	TLR1	toll like receptor 1 [Source:VGNC Symbol;Acc:VGNC:94022]	2.448	1.29174	1.11262e-38	4.54701e-37	yes	up	7.92	7.17	8.47	20.11	23.76	17.66	7.85333	20.51
ENSSSCG00000037583	GNB4	G protein subunit beta 4 [Source:VGNC Symbol;Acc:VGNC:88533]	2.426	1.27875	3.44121e-45	1.70605e-43	yes	up	13.38	14.48	16.12	38.1	45.3	29.6	14.66	37.6667
ENSSSCG00000016678	NOD1	nucleotide binding oligomerization domain containing 1 [Source:NCBI gene (formerly Entrezgene);Acc:100135660]	2.413	1.2706	2.45757e-22	5.77929e-21	yes	up	1.4	1.31	1.38	3.45	3.86	3.08	1.36333	3.46333
ENSSSCG00000006357	FCER1G	Fc fragment of IgE receptor Ig [Source:VGNC Symbol;Acc:VGNC:88061]	2.408	1.26783	1.94917e-47	1.01632e-45	yes	up	135.77	139.5	131.51	332.8	344.36	352.82	135.593	343.327
ENSSSCG00000006543	ADAR	adenosine deaminase RNA specific [Source:VGNC Symbol;Acc:VGNC:85097]	2.389	1.25612	5.42193e-81	5.98431e-79	yes	up	14.04	13.72	15.09	38.66	37.56	31.72	14.2833	35.98
ENSSSCG00000024973		guanylate binding protein 1, interferon-inducible [Source:NCBI gene (formerly Entrezgene);Acc:100151938]	2.38	1.25086	1.09923e-83	1.28848e-81	yes	up	77.14	73.53	79.86	188.68	204.93	180.2	76.8433	191.27
ENSSSCG00000027426	BCL3	BCL3 transcription coactivator [Source:VGNC Symbol;Acc:VGNC:96564]	2.372	1.24581	4.91257e-31	1.60786e-29	yes	up	13.88	13.87	14.83	35.25	34.54	37.49	14.1933	35.76
ENSSSCG00000000648	CLEC7A	C-type lectin domain containing 7A [Source:VGNC Symbol;Acc:VGNC:86758]	2.361	1.23965	5.73089e-12	7.24555e-11	yes	up	3.55	6.5	4.03	19.37	10.59	15.21	4.69333	15.0567
ENSSSCG00000025618	TAP1	transporter 1, ATP binding cassette subfamily B member [Source:VGNC Symbol;Acc:VGNC:98358]	2.353	1.23445	8.07987e-69	7.10324e-67	yes	up	117.07	117.56	116.51	307.92	295.06	287.73	117.047	296.903
ENSSSCG00000022004	SH3BP2	SH3 domain binding protein 2 [Source:VGNC Symbol;Acc:VGNC:92818]	2.293	1.19709	4.94605e-28	1.45788e-26	yes	up	9.37	9.82	9.07	22.31	23.31	23.03	9.42	22.8833
ENSSSCG00000000769		BH3 interacting domain death agonist [Source:VGNC Symbol;Acc:VGNC:85824]	2.277	1.18707	1.35625e-50	7.40356e-49	yes	up	25.24	24.15	24.81	76	71.63	63.73	24.7333	70.4533
ENSSSCG00000006250	LYN	LYN proto-oncogene, Src family tyrosine kinase [Source:VGNC Symbol;Acc:VGNC:89910]	2.273	1.18487	2.5723e-55	1.61393e-53	yes	up	60.53	58.13	59.07	142.69	151.88	141.22	59.2433	145.263
ENSSSCG00000002829	MMP2	matrix metallopeptidase 2 [Source:VGNC Symbol;Acc:VGNC:90274]	2.264	1.17915	1.11815e-06	7.54076e-06	yes	up	1.02	0.82	0.75	2.3	2.03	2.43	0.863333	2.25333
ENSSSCG00000034378	IFNGR2	interferon gamma receptor 2 [Source:VGNC Symbol;Acc:VGNC:89042]	2.247	1.16832	4.07337e-58	2.71337e-56	yes	up	53.04	51.63	51.27	119.17	134.23	109.38	51.98	120.927
ENSSSCG00000009664	PTK2B	protein tyrosine kinase 2 beta [Source:VGNC Symbol;Acc:VGNC:91964]	2.239	1.16303	5.62526e-42	2.49442e-40	yes	up	33.41	31.46	30.56	78.31	70.73	72.64	31.81	73.8933
ENSSSCG00000014339	CTNNA1	catenin alpha 1 [Source:VGNC Symbol;Acc:VGNC:87063]	2.222	1.15208	6.31916e-20	1.33452e-18	yes	up	4.7	4.45	4.38	10.03	9.91	11.29	4.51	10.41
ENSSSCG00000034012	CASP3	caspase 3 [Source:NCBI gene (formerly Entrezgene);Acc:397244]	2.212	1.14565	3.86898e-28	1.14487e-26	yes	up	7.59	7.66	8.87	19.45	22.29	16.09	8.04	19.2767
ENSSSCG00000001703	NFKBIE	NFKB inhibitor epsilon [Source:VGNC Symbol;Acc:VGNC:90724]	2.195	1.13452	6.97388e-20	1.47074e-18	yes	up	11.57	9.7	9.49	24.34	21.89	24.57	10.2533	23.6
ENSSSCG00000007240	HCK	HCK proto-oncogene, Src family tyrosine kinase [Source:VGNC Symbol;Acc:VGNC:96341]	2.178	1.12299	2.99028e-55	1.85311e-53	yes	up	74.3	71.55	75.45	174.25	167.99	161.01	73.7667	167.75
ENSSSCG00000036556		interferon alpha and beta receptor subunit 2 [Source:NCBI gene (formerly Entrezgene);Acc:100533555]	2.171	1.11805	6.42642e-47	3.31652e-45	yes	up	19.99	18.53	20.19	44.91	51.36	37.65	19.57	44.64
ENSSSCG00000012118	TLR8	toll like receptor 8 [Source:VGNC Symbol;Acc:VGNC:94027]	2.169	1.1169	7.8155e-33	2.64973e-31	yes	up	3.09	2.81	3.71	7.82	9.04	6.92	3.20333	7.92667
ENSSSCG00000002002	IRF9	interferon regulatory factor 9 [Source:VGNC Symbol;Acc:VGNC:89212]	2.133	1.09302	1.29164e-39	5.41024e-38	yes	up	48.11	44.94	45.1	94.88	103.81	97.02	46.05	98.57
ENSSSCG00000009051	IL15	interleukin 15 [Source:VGNC Symbol;Acc:VGNC:89083]	2.132	1.09198	7.99303e-13	1.09082e-11	yes	up	3.45	3.14	3.21	8.5	9.45	6.01	3.26667	7.98667
ENSSSCG00000015801	TLR3	toll like receptor 3 [Source:NCBI gene (formerly Entrezgene);Acc:100037937]	2.132	1.09233	2.9132e-05	0.000154726	yes	up	1.23	1.06	0.64	2.74	1.83	1.22	0.976667	1.93
ENSSSCG00000025593		transporter 2, ATP binding cassette subfamily B member [Source:NCBI gene (formerly Entrezgene);Acc:733650]	2.128	1.08925	1.00898e-54	6.15192e-53	yes	up	38.58	35.34	37.22	95.34	94.31	89.01	37.0467	92.8867
ENSSSCG00000043838		-	2.106	1.07461	8.47617e-12	1.05026e-10	yes	up	1.13	1.48	1.33	2.85	3.26	2.76	1.31333	2.95667
ENSSSCG00000007817	IL4R	interleukin 4 receptor [Source:VGNC Symbol;Acc:VGNC:89110]	2.093	1.06566	3.75413e-37	1.45182e-35	yes	up	39.45	39.25	38.3	89.43	83.63	86.35	39	86.47
ENSSSCG00000036246	GP91-PHOX	NADPH oxidase heavy chain subunit [Source:NCBI gene (formerly Entrezgene);Acc:397108]	2.087	1.06175	2.93742e-54	1.76959e-52	yes	up	27.04	27.74	28.46	61.82	62.89	57.36	27.7467	60.69
ENSSSCG00000004156	IFNGR1	interferon gamma receptor 1 [Source:VGNC Symbol;Acc:VGNC:89041]	2.081	1.05718	5.62498e-48	2.95331e-46	yes	up	13.81	12.6	13.99	29.88	33.17	26.88	13.4667	29.9767
ENSSSCG00000026592	TLR6	toll like receptor 6 [Source:VGNC Symbol;Acc:VGNC:94026]	2.081	1.05721	1.90982e-22	4.5335e-21	yes	up	4.48	4.16	5.17	10.01	12.09	8.35	4.60333	10.15
ENSSSCG00000027628	IL6R	interleukin 6 receptor [Source:VGNC Symbol;Acc:VGNC:89112]	2.052	1.03733	6.6191e-53	3.76269e-51	yes	up	34.2	31.82	34.31	69.74	77.7	64.95	33.4433	70.7967
ENSSSCG00000038073	NOD2	nucleotide binding oligomerization domain containing 2 [Source:VGNC Symbol;Acc:VGNC:98520]	2.036	1.02578	4.92119e-07	3.48867e-06	yes	up	0.8	0.76	0.72	1.87	1.52	1.47	0.76	1.62
ENSSSCG00000005453	TXN	thioredoxin [Source:NCBI gene (formerly Entrezgene);Acc:397581]	2.02	1.01408	1.23167e-38	5.00646e-37	yes	up	195.45	188.64	206.55	439.5	491.63	347.66	196.88	426.263
ENSSSCG00000030088		colony stimulating factor 2 receptor subunit alpha [Source:NCBI gene (formerly Entrezgene);Acc:100620339]	2.017	1.01246	5.13082e-39	2.11398e-37	yes	up	35.18	31.7	34.99	85.29	87.06	70.11	33.9567	80.82
ENSSSCG00000003251	NLRP12	NLR family pyrin domain containing 12 [Source:VGNC Symbol;Acc:VGNC:98519]	2.008	1.00583	7.31715e-12	9.10639e-11	yes	up	2.39	2.26	2.39	4.79	4.93	5.31	2.34667	5.01
ENSSSCG00000002003		-	0.496	-1.01041	8.03248e-12	9.97202e-11	yes	down	5.3	4.48	4.33	2.58	2.71	2.13	4.70333	2.47333
ENSSSCG00000005152	IFN-DELTA-1	Sus scrofa interferon-delta-2 (IFN-DELTA-2), mRNA. [Source:RefSeq mRNA;Acc:NM_001166321]	0.485	-1.04339	0.000685426	0.00277789	yes	down	2.35	2.96	2.87	1.43	1.8	0.9	2.72667	1.37667
ENSSSCG00000051680	IFN-OMEGA-6	interferon omega 6 [Source:NCBI gene (formerly Entrezgene);Acc:100154912]	0.469	-1.09194	3.18138e-05	0.000167499	yes	down	0.88	1.11	1.09	0.64	0.61	0.27	1.02667	0.506667
ENSSSCG00000032578	TNFRSF17	TNF receptor superfamily member 17 [Source:VGNC Symbol;Acc:VGNC:94261]	0.466	-1.10181	8.59249e-09	7.73836e-08	yes	down	16.19	13.25	14.42	6.8	7.58	7.52	14.62	7.3
ENSSSCG00000004576	RORA	RAR related orphan receptor A [Source:VGNC Symbol;Acc:VGNC:92408]	0.455	-1.1376	1.41772e-16	2.49853e-15	yes	down	3.79	4.32	5.17	2.37	2.67	1.43	4.42667	2.15667
ENSSSCG00000045794		guanine nucleotide-binding protein G(I)/G(S)/G(O) subunit gamma-T2 [Source:NCBI gene (formerly Entrezgene);Acc:100621431]	0.448	-1.15707	0.00242873	0.00860066	yes	down	0.72	1.25	1.27	0.6	0.62	0.33	1.08	0.516667
ENSSSCG00000002097		-	0.444	-1.17148	0.00829066	0.0255114	yes	down	2.18	2.58	1.84	1.27	0.96	0.83	2.2	1.02
ENSSSCG00000016450	NOS3	nitric oxide synthase 3 [Source:NCBI gene (formerly Entrezgene);Acc:397557]	0.43	-1.21731	0.00131758	0.00499077	yes	down	0.59	0.66	0.77	0.25	0.26	0.37	0.673333	0.293333
ENSSSCG00000043301	IFN-ALPHA-8	interferon-alpha-8 [Source:NCBI gene (formerly Entrezgene);Acc:100153724]	0.427	-1.22701	2.45126e-07	1.82051e-06	yes	down	1.19	1.08	1.46	0.45	0.73	0.5	1.24333	0.56
ENSSSCG00000010224	EGR2	early growth response 2 [Source:NCBI gene (formerly Entrezgene);Acc:100038004]	0.416	-1.26634	9.1886e-07	6.25296e-06	yes	down	1.91	1.39	1.92	0.8	0.8	0.69	1.74	0.763333
ENSSSCG00000013593		C-C motif chemokine ligand 25 [Source:VGNC Symbol;Acc:VGNC:99612]	0.409	-1.29119	0.00769255	0.0239192	yes	down	2.65	1.84	3.18	1.34	1.24	0.75	2.55667	1.11
ENSSSCG00000047475		-	0.39	-1.36024	8.54578e-10	8.67835e-09	yes	down	1.52	1.74	1.76	1.01	1	0.44	1.67333	0.816667
ENSSSCG00000031616	FOSB	FosB proto-oncogene, AP-1 transcription factor subunit [Source:VGNC Symbol;Acc:VGNC:88190]	0.377	-1.40632	8.14536e-09	7.34443e-08	yes	down	1.5	2.06	1.39	0.72	0.63	0.74	1.65	0.696667
ENSSSCG00000027486	TRIP6	thyroid hormone receptor interactor 6 [Source:NCBI gene (formerly Entrezgene);Acc:100620791]	0.369	-1.43748	0.000797762	0.00318116	yes	down	2.09	2.14	5.93	0.67	0.1	0.55	3.38667	0.44
ENSSSCG00000004154	TNFAIP3	TNF alpha induced protein 3 [Source:VGNC Symbol;Acc:VGNC:94252]	0.343	-1.54424	3.03243e-74	2.90211e-72	yes	down	18.83	17.86	19.11	7.39	7.27	5.61	18.6	6.75667
ENSSSCG00000024161		-	0.337	-1.56845	0.0106049	0.0315819	yes	down	0.45	0.7	0.72	0.1	0.27	0.25	0.623333	0.206667
ENSSSCG00000031149	IFN-ALPHA-15	interferon-alpha-15 [Source:NCBI gene (formerly Entrezgene);Acc:100152504]	0.326	-1.61734	3.4545e-07	2.5065e-06	yes	down	2.02	2.11	3.32	0.9	1.08	0.43	2.48333	0.803333
ENSSSCG00000007973		interleukin 9 receptor [Source:VGNC Symbol;Acc:VGNC:89116]	0.325	-1.62018	1.17225e-18	2.32314e-17	yes	down	2.17	2	2.29	0.77	0.69	0.5	2.15333	0.653333
ENSSSCG00000014434	IL17B	interleukin 17B [Source:VGNC Symbol;Acc:VGNC:99764]	0.205	-2.28633	2.54651e-34	9.03893e-33	yes	down	2.78	6.08	3.25	0.82	0.72	1.05	4.03667	0.863333
ENSSSCG00000043366		-	0.193	-2.37349	0.0163853	0.0459722	yes	down	0.1	0.26	0.35	0	0.05	0.09	0.236667	0.0466667
ENSSSCG00000016122	CTLA4	cytotoxic T-lymphocyte associated protein 4 [Source:NCBI gene (formerly Entrezgene);Acc:397286]	0.14	-2.83436	1.28011e-26	3.59119e-25	yes	down	4.04	2.59	3.21	0.66	1.28	0.31	3.28	0.75
ENSSSCG00000005512	C5	complement C5 [Source:NCBI gene (formerly Entrezgene);Acc:414437]	0.084	-3.56659	0.0116251	0.0340929	yes	down	0.03	0.06	0.09	0.01	0	0.01	0.06	0.00666667
ENSSSCG00000002383	FOS	Fos proto-oncogene, AP-1 transcription factor subunit [Source:NCBI gene (formerly Entrezgene);Acc:100144486]	0.062	-4.00855	0	0	yes	down	98.84	95.19	102.37	5.82	5.97	5.42	98.8	5.73667
ENSSSCG00000008959	CXCL2	chemokine (C-X-C motif) ligand 2 [Source:NCBI gene (formerly Entrezgene);Acc:414904]	0.05	-4.33112	1.41274e-18	2.77429e-17	yes	down	4.44	3.79	3.31	0.31	0.11	0.29	3.84667	0.236667
ENSSSCG00000014336	EGR1	early growth response 1 [Source:VGNC Symbol;Acc:VGNC:87590]	0.05	-4.31942	4.10399e-118	7.21586e-116	yes	down	11.18	8.72	11.39	0.48	0.66	0.49	10.43	0.543333
ENSSSCG00000008953	CXCL8	C-X-C motif chemokine ligand 8 [Source:VGNC Symbol;Acc:VGNC:87106]	0.033	-4.91292	2.76223e-20	5.9839e-19	yes	down	10.19	8.53	10.35	0.52	0.68	0.1	9.69	0.433333
