# Supplementary material for: Molecular Signatures in Swine Innate and Adaptive Immune Responses to African Swine Fever Virus Antigens p30/p54/CD2v Expressed Using a Highly Efficient Semliki Forest Virus Replicon System
Source: Int J Mol Sci. 2023 May 26;24(11):9316. doi: 10.3390/ijms24119316 (PMC10253217; doi:10.3390/ijms24119316)
Supplement: Supplementary file 1 [file ijms-24-09316-s001.zip › Table S1. Immune system-related DEGs/#12 DEGs in Immune system.xlsx]

## Sheet: 表达差异详情表 (1)
Gene_id	Gene name	Gene description	FC(D29_12/D28_12)	Log2FC(D29_12/D28_12)	Pvalue	Padjust	Significant	Regulate	D28_12_1	D28_12_2	D28_12_3	D29_12_1	D29_12_2	D29_12_3	D28_12	D29_12
ENSSSCG00000032963	IFNG	interferon gamma [Source:VGNC Symbol;Acc:VGNC:89040]	8.557	3.09706	0.00363594	0.0111324	yes	up	0.1	0.11	0	0.66	1.22	0.87	0.07	0.916667
ENSSSCG00000015353	SCIN	scinderin [Source:NCBI gene (formerly Entrezgene);Acc:100512981]	3.888	1.95891	9.17643e-07	6.04918e-06	yes	up	0.17	0.14	0.16	0.79	0.93	1.06	0.156667	0.926667
ENSSSCG00000010312	PLAU	plasminogen activator, urokinase [Source:VGNC Symbol;Acc:VGNC:91511]	3.575	1.83813	1.24687e-18	4.09698e-17	yes	up	0.79	0.93	0.85	4.22	5.14	5.16	0.856667	4.84
ENSSSCG00000015662	C4BPA	complement component 4 binding protein, alpha [Source:NCBI gene (formerly Entrezgene);Acc:396982]	3.561	1.83219	9.7305e-103	9.61309e-100	yes	up	6.68	6.27	6.15	37.17	36.75	40.82	6.36667	38.2467
ENSSSCG00000015579	PTGS2	prostaglandin-endoperoxide synthase 2 [Source:VGNC Symbol;Acc:VGNC:91959]	3.366	1.7509	4.79493e-10	5.45745e-09	yes	up	0.25	0.28	0.33	1.51	1.18	1.99	0.286667	1.56
ENSSSCG00000047932	HSPA6	heat shock protein family A (Hsp70) member 6 [Source:NCBI gene (formerly Entrezgene);Acc:396906]	3.151	1.65564	2.46493e-18	7.77187e-17	yes	up	1.05	0.98	0.79	4.72	5.1	4.04	0.94	4.62
ENSSSCG00000008090	IL1A	interleukin 1 alpha [Source:VGNC Symbol;Acc:VGNC:89091]	3.128	1.6453	4.16182e-05	0.000201483	yes	up	0.13	0.53	0.25	1.27	1.04	1.91	0.303333	1.40667
ENSSSCG00000034660	CCR4	C-C motif chemokine receptor 4 [Source:VGNC Symbol;Acc:VGNC:86371]	3.024	1.59637	1.8953e-31	1.69196e-29	yes	up	1.77	2.09	1.75	8.22	8.31	10.65	1.87	9.06
ENSSSCG00000024311	CCR2	C-C motif chemokine receptor 2 [Source:VGNC Symbol;Acc:VGNC:86370]	3.009	1.58915	1.64639e-119	2.43978e-116	yes	up	14.28	14.95	12.87	59.45	60.64	65.31	14.0333	61.8
ENSSSCG00000043838		-	3.003	1.58647	1.58212e-16	4.12771e-15	yes	up	0.58	0.54	0.4	2.03	2.43	2.91	0.506667	2.45667
ENSSSCG00000006588		S100 calcium binding protein A9 [Source:VGNC Symbol;Acc:VGNC:92547]	2.937	1.55413	1.24619e-40	1.88441e-38	yes	up	15.71	13.82	15.56	66.21	68.61	73.52	15.03	69.4467
ENSSSCG00000047189		C-C motif chemokine 3 [Source:NCBI gene (formerly Entrezgene);Acc:100515857]	2.865	1.51852	0.00616355	0.0177045	yes	up	0.93	0.41	0.25	2.91	2.06	2.08	0.53	2.35
ENSSSCG00000031103	TBK1	TANK binding kinase 1 [Source:VGNC Symbol;Acc:VGNC:93787]	2.835	1.50313	0.0131458	0.0340275	yes	up	1.93	1.41	1.6	5.33	3.13	11.49	1.64667	6.65
ENSSSCG00000026583	TLR1	toll like receptor 1 [Source:VGNC Symbol;Acc:VGNC:94022]	2.82	1.49546	1.17326e-43	2.04548e-41	yes	up	3.52	3.67	3.25	14.35	14.24	18.6	3.48	15.73
ENSSSCG00000038141		toll like receptor adaptor molecule 2 [Source:NCBI gene (formerly Entrezgene);Acc:100520421]	2.812	1.49174	3.54797e-08	3.01303e-07	yes	up	1.58	1.17	0.58	4.8	4.05	6.2	1.11	5.01667
ENSSSCG00000026602	PTGIR	prostaglandin I2 receptor [Source:VGNC Symbol;Acc:VGNC:91956]	2.784	1.47723	7.18154e-11	9.2542e-10	yes	up	0.55	0.37	0.5	2.02	2	2.26	0.473333	2.09333
ENSSSCG00000011713	P2RY12	purinergic receptor P2Y12 [Source:VGNC Symbol;Acc:VGNC:91124]	2.748	1.45816	8.91742e-20	3.24686e-18	yes	up	1.04	1.22	0.96	4.25	5.32	6.91	1.07333	5.49333
ENSSSCG00000011721	P2RY1	purinergic receptor P2Y1 [Source:VGNC Symbol;Acc:VGNC:91122]	2.695	1.43038	1.19608e-11	1.74234e-10	yes	up	0.45	0.46	0.43	1.75	1.57	2.66	0.446667	1.99333
ENSSSCG00000021203	PIK3CB	phosphatidylinositol-4,5-bisphosphate 3-kinase catalytic subunit beta [Source:VGNC Symbol;Acc:VGNC:91441]	2.67	1.41661	5.34427e-25	3.27768e-23	yes	up	0.93	0.71	0.86	3.38	3.3	4.68	0.833333	3.78667
ENSSSCG00000024024	CX3CR1	C-X3-C motif chemokine receptor 1 [Source:VGNC Symbol;Acc:VGNC:87099]	2.645	1.40304	2.46509e-08	2.13877e-07	yes	up	0.69	0.64	0.68	2.28	3	3.17	0.67	2.81667
ENSSSCG00000032434	PLAUR	plasminogen activator, urokinase receptor [Source:VGNC Symbol;Acc:VGNC:91512]	2.567	1.35982	3.7813e-13	6.7269e-12	yes	up	2.12	2.14	2.31	8.45	8.11	10.35	2.19	8.97
ENSSSCG00000046439	GNG10	G protein subunit gamma 10 [Source:NCBI gene (formerly Entrezgene);Acc:100515992]	2.56	1.35626	2.51574e-72	1.33146e-69	yes	up	45.95	50.64	49.9	185.14	184.42	244.36	48.83	204.64
ENSSSCG00000015801	TLR3	toll like receptor 3 [Source:NCBI gene (formerly Entrezgene);Acc:100037937]	2.553	1.35212	1.77318e-05	9.21024e-05	yes	up	0.72	0.29	0.25	1.24	1.7	2.51	0.42	1.81667
ENSSSCG00000006590	S100A8	S100 calcium binding protein A8 [Source:VGNC Symbol;Acc:VGNC:92546]	2.538	1.34393	1.05114e-10	1.32007e-09	yes	up	8.73	9.48	7.75	33.85	35.25	37.83	8.65333	35.6433
ENSSSCG00000026592	TLR6	toll like receptor 6 [Source:VGNC Symbol;Acc:VGNC:94026]	2.501	1.3227	5.9719e-34	6.14567e-32	yes	up	2.25	2.2	2.13	7.67	8.28	10.28	2.19333	8.74333
ENSSSCG00000012118	TLR8	toll like receptor 8 [Source:VGNC Symbol;Acc:VGNC:94027]	2.444	1.28904	1.72326e-31	1.55714e-29	yes	up	1.18	1.31	1.08	4.78	4.85	7.57	1.19	5.73333
ENSSSCG00000004520	MAPK4	mitogen-activated protein kinase 4 [Source:VGNC Symbol;Acc:VGNC:90004]	2.377	1.24937	8.87146e-06	4.89086e-05	yes	up	0.29	0.24	0.22	0.86	0.97	0.99	0.25	0.94
ENSSSCG00000009817	P2RX7	purinergic receptor P2X 7 [Source:NCBI gene (formerly Entrezgene);Acc:497623]	2.347	1.23098	4.93179e-16	1.23453e-14	yes	up	0.92	0.96	0.85	2.9	3.14	4	0.91	3.34667
ENSSSCG00000001404	TNF	tumor necrosis factor [Source:VGNC Symbol;Acc:VGNC:94249]	2.34	1.22679	2.6893e-09	2.71846e-08	yes	up	0.81	0.76	0.83	3	2.56	3.57	0.8	3.04333
ENSSSCG00000038082	TRAF6	TNF receptor associated factor 6 [Source:VGNC Symbol;Acc:VGNC:94365]	2.328	1.21883	1.18816e-17	3.50048e-16	yes	up	0.97	0.94	0.88	3.35	3.14	3.78	0.93	3.42333
ENSSSCG00000037583	GNB4	G protein subunit beta 4 [Source:VGNC Symbol;Acc:VGNC:88533]	2.307	1.20609	1.22756e-40	1.87538e-38	yes	up	8.35	7.42	7.08	24.81	24.19	35.15	7.61667	28.05
ENSSSCG00000011528	IL5RA	interleukin 5 receptor subunit alpha [Source:VGNC Symbol;Acc:VGNC:89111]	2.258	1.17509	0.0131399	0.0340182	yes	up	0.26	0.27	0.22	1.23	0.67	0.79	0.25	0.896667
ENSSSCG00000021206	IL1RAP	interleukin 1 receptor accessory protein [Source:VGNC Symbol;Acc:VGNC:98046]	2.246	1.16728	2.95643e-20	1.12337e-18	yes	up	2.78	2.11	2.24	6.78	6.91	11.11	2.37667	8.26667
ENSSSCG00000029371	C5AR1	complement C5a receptor 1 [Source:VGNC Symbol;Acc:VGNC:86038]	2.196	1.13459	4.94791e-24	2.78795e-22	yes	up	7.7	7.61	5.52	24.6	25.21	21.31	6.94333	23.7067
ENSSSCG00000015405	CD36	CD36 molecule [Source:NCBI gene (formerly Entrezgene);Acc:733702]	2.189	1.12998	3.28964e-05	0.000162227	yes	up	0.88	1.11	0.67	2.95	2.17	4.33	0.886667	3.15
ENSSSCG00000000660	A2M	alpha-2-macroglobulin [Source:NCBI gene (formerly Entrezgene);Acc:403166]	2.179	1.12337	3.53364e-14	7.37536e-13	yes	up	1.02	1.26	0.89	3.46	3.54	4.2	1.05667	3.73333
ENSSSCG00000001959	CFL2	cofilin 2 [Source:VGNC Symbol;Acc:VGNC:86611]	2.156	1.10827	0.000102398	0.000460247	yes	up	0.41	0.37	0.49	1.25	1.18	1.72	0.423333	1.38333
ENSSSCG00000008820	TEC	tec protein tyrosine kinase [Source:VGNC Symbol;Acc:VGNC:93857]	2.123	1.08585	1.42475e-17	4.13178e-16	yes	up	5.59	3.86	4.37	14.7	13.79	18.37	4.60667	15.62
ENSSSCG00000009002	TLR2	toll like receptor 2 [Source:VGNC Symbol;Acc:VGNC:94024]	2.091	1.0643	4.82774e-27	3.3431e-25	yes	up	4.6	4.29	3.96	13.3	14.62	18.3	4.28333	15.4067
ENSSSCG00000008866	GUCY1A1	guanylate cyclase 1 soluble subunit alpha 1 [Source:VGNC Symbol;Acc:VGNC:88750]	2.087	1.06163	0.015522	0.0394209	yes	up	0.21	0.14	0.15	0.73	0.41	0.57	0.166667	0.57
ENSSSCG00000013174	CTNND1	catenin delta 1 [Source:VGNC Symbol;Acc:VGNC:87067]	2.029	1.02108	2.90638e-11	3.98793e-10	yes	up	0.97	0.86	0.77	2.56	2.68	3.18	0.866667	2.80667
ENSSSCG00000036246	GP91-PHOX	NADPH oxidase heavy chain subunit [Source:NCBI gene (formerly Entrezgene);Acc:397108]	2.015	1.01095	6.19822e-49	1.29368e-46	yes	up	12.29	13.02	11.76	36.52	37.8	43.75	12.3567	39.3567
ENSSSCG00000044574		-	0.499	-1.00279	1.46998e-47	2.90449e-45	yes	down	162.71	174.75	150.17	144.38	124.19	150.49	162.543	139.687
ENSSSCG00000031149	IFN-ALPHA-15	interferon-alpha-15 [Source:NCBI gene (formerly Entrezgene);Acc:100152504]	0.495	-1.01452	0.000739186	0.00270803	yes	down	1.84	1.74	1.31	0.84	1.07	1.08	1.63	0.996667
ENSSSCG00000010271	PRF1	perforin 1 [Source:VGNC Symbol;Acc:VGNC:91792]	0.493	-1.02056	3.30649e-19	1.16111e-17	yes	down	4.71	4.77	4.67	3.52	3.83	3.62	4.71667	3.65667
ENSSSCG00000008819	TXK	TXK tyrosine kinase [Source:VGNC Symbol;Acc:VGNC:94599]	0.489	-1.03193	6.20757e-35	6.86493e-33	yes	down	9.14	8.57	8.17	9.72	9.37	12.63	8.62667	10.5733
ENSSSCG00000022675	NCR1	natural cytotoxicity triggering receptor 1 [Source:VGNC Symbol;Acc:VGNC:90619]	0.475	-1.07395	0.00266757	0.00847573	yes	down	1.58	1.09	0.92	1.03	0.62	1.09	1.19667	0.913333
ENSSSCG00000032474	CXCL10	C-X-C motif chemokine ligand 10 [Source:VGNC Symbol;Acc:VGNC:87101]	0.458	-1.12698	2.99046e-14	6.3038e-13	yes	down	8.24	9.05	8.7	6.37	5.8	6.74	8.66333	6.30333
ENSSSCG00000017488	CSF3	colony stimulating factor 3 [Source:VGNC Symbol;Acc:VGNC:87034]	0.455	-1.13603	2.68556e-05	0.000134815	yes	down	0.68	1	0.9	0.62	0.6	1.07	0.86	0.763333
ENSSSCG00000001618		natural cytotoxicity triggering receptor 2 [Source:NCBI gene (formerly Entrezgene);Acc:100153074]	0.45	-1.1511	0.0188912	0.0466813	yes	down	0.78	0.87	0.92	0.71	0.63	0.51	0.856667	0.616667
ENSSSCG00000026816		tyrosine-protein phosphatase non-receptor type 11-like [Source:NCBI gene (formerly Entrezgene);Acc:100620540]	0.416	-1.26518	0.0112375	0.0296948	yes	down	0.22	0.12	0.09	0.07	0.13	0.12	0.143333	0.106667
ENSSSCG00000037364		CD7 molecule [Source:VGNC Symbol;Acc:VGNC:86425]	0.399	-1.324	2.29931e-26	1.52796e-24	yes	down	10.32	10.2	9.78	6.11	6.36	5.3	10.1	5.92333
ENSSSCG00000024161		-	0.384	-1.38149	0.000754245	0.00275707	yes	down	1	0.96	0.75	0.44	0.73	0.44	0.903333	0.536667
ENSSSCG00000013593		C-C motif chemokine ligand 25 [Source:VGNC Symbol;Acc:VGNC:99612]	0.381	-1.39299	0.00241649	0.00776116	yes	down	2.3	2.61	1.93	0.93	1.17	2.37	2.28	1.49
ENSSSCG00000007973		interleukin 9 receptor [Source:VGNC Symbol;Acc:VGNC:89116]	0.375	-1.4143	1.71399e-24	1.00394e-22	yes	down	2.4	2.91	2.49	1.63	1.36	1.52	2.6	1.50333
ENSSSCG00000041461		-	0.368	-1.44365	2.63767e-53	6.85748e-51	yes	down	56.41	44.27	46.89	31.33	33.3	33.87	49.19	32.8333
ENSSSCG00000014434	IL17B	interleukin 17B [Source:VGNC Symbol;Acc:VGNC:99764]	0.363	-1.46223	2.63186e-11	3.64501e-10	yes	down	1.31	1.59	1.19	0.54	0.7	1.07	1.36333	0.77
ENSSSCG00000000080	GRAP2	GRB2 related adaptor protein 2 [Source:VGNC Symbol;Acc:VGNC:88660]	0.361	-1.47069	0.00188398	0.00621658	yes	down	1.94	2.66	1.4	1.2	1.56	1.55	2	1.43667
ENSSSCG00000045794		guanine nucleotide-binding protein G(I)/G(S)/G(O) subunit gamma-T2 [Source:NCBI gene (formerly Entrezgene);Acc:100621431]	0.349	-1.51678	0.00377145	0.0114998	yes	down	0.32	0.82	0.48	0.24	0.47	0.17	0.54	0.293333
ENSSSCG00000047475		-	0.346	-1.52951	1.08948e-11	1.59722e-10	yes	down	1.6	1.84	1.06	0.66	0.77	2.02	1.5	1.15
ENSSSCG00000011103	PARD3	par-3 family cell polarity regulator [Source:VGNC Symbol;Acc:VGNC:95729]	0.345	-1.53327	0.010712	0.0284585	yes	down	0.09	0.18	0.19	0.09	0.08	0.07	0.153333	0.08
ENSSSCG00000005152	IFN-DELTA-1	Sus scrofa interferon-delta-2 (IFN-DELTA-2), mRNA. [Source:RefSeq mRNA;Acc:NM_001166321]	0.341	-1.5527	0.00011992	0.000530476	yes	down	1.27	1.35	1.21	0.67	0.54	0.78	1.27667	0.663333
ENSSSCG00000050449		-	0.335	-1.57821	0.0183973	0.0456986	yes	down	1.03	2.48	2.42	1.27	0.55	1.42	1.97667	1.08
ENSSSCG00000016450	NOS3	nitric oxide synthase 3 [Source:NCBI gene (formerly Entrezgene);Acc:397557]	0.313	-1.67525	2.04454e-09	2.11578e-08	yes	down	1	1.37	0.87	0.51	0.52	0.53	1.08	0.52
ENSSSCG00000024136	AMPH	amphiphysin [Source:VGNC Symbol;Acc:VGNC:85289]	0.266	-1.91031	7.17086e-10	7.95992e-09	yes	down	1.02	0.91	0.73	0.31	0.37	0.44	0.886667	0.373333
ENSSSCG00000031616	FOSB	FosB proto-oncogene, AP-1 transcription factor subunit [Source:VGNC Symbol;Acc:VGNC:88190]	0.264	-1.92128	3.87686e-12	6.02214e-11	yes	down	1.26	0.96	1.08	0.39	0.56	0.4	1.1	0.45
ENSSSCG00000004154	TNFAIP3	TNF alpha induced protein 3 [Source:VGNC Symbol;Acc:VGNC:94252]	0.197	-2.34718	6.89369e-196	3.40526e-192	yes	down	17.74	17.78	16.35	5.11	5.21	5.79	17.29	5.37
ENSSSCG00000040648	CCL8	chemokine (C-C motif) ligand 8 [Source:NCBI gene (formerly Entrezgene);Acc:100302703]	0.171	-2.55033	8.52969e-20	3.12875e-18	yes	down	5.92	6.21	6.42	1.32	1.98	1.38	6.18333	1.56
ENSSSCG00000027486	TRIP6	thyroid hormone receptor interactor 6 [Source:NCBI gene (formerly Entrezgene);Acc:100620791]	0.167	-2.57831	0.0120236	0.031469	yes	down	2.68	0.92	1.19	0.6	0.25	1.82	1.59667	0.89
ENSSSCG00000016122	CTLA4	cytotoxic T-lymphocyte associated protein 4 [Source:NCBI gene (formerly Entrezgene);Acc:397286]	0.161	-2.63532	7.17705e-31	6.18353e-29	yes	down	2.36	3.06	2.84	1.07	0.81	0.98	2.75333	0.953333
ENSSSCG00000008959	CXCL2	chemokine (C-X-C motif) ligand 2 [Source:NCBI gene (formerly Entrezgene);Acc:414904]	0.129	-2.95074	3.73313e-09	3.68808e-08	yes	down	1.64	1.85	1.45	0.28	0.16	0.37	1.64667	0.27
ENSSSCG00000002383	FOS	Fos proto-oncogene, AP-1 transcription factor subunit [Source:NCBI gene (formerly Entrezgene);Acc:100144486]	0.089	-3.49698	2.94311e-220	2.18069e-216	yes	down	37.07	35.12	33.73	5.19	4.77	6.73	35.3067	5.56333
ENSSSCG00000014336	EGR1	early growth response 1 [Source:VGNC Symbol;Acc:VGNC:87590]	0.083	-3.59693	2.38183e-50	5.43021e-48	yes	down	3.15	2.57	2.66	0.32	0.38	0.43	2.79333	0.376667
ENSSSCG00000008953	CXCL8	C-X-C motif chemokine ligand 8 [Source:VGNC Symbol;Acc:VGNC:87106]	0.028	-5.17186	4.30716e-120	7.97848e-117	yes	down	14.6	12.63	14.02	0.53	0.43	1.15	13.75	0.703333
