# Supplementary material for: Molecular Signatures in Swine Innate and Adaptive Immune Responses to African Swine Fever Virus Antigens p30/p54/CD2v Expressed Using a Highly Efficient Semliki Forest Virus Replicon System
Source: Int J Mol Sci. 2023 May 26;24(11):9316. doi: 10.3390/ijms24119316 (PMC10253217; doi:10.3390/ijms24119316)
Supplement: Supplementary file 1 [file ijms-24-09316-s001.zip › Table S1. Immune system-related DEGs/#2 DEGs in Immune system.xlsx]

## Sheet: 表达差异详情表 (1)
Gene_id	Gene name	Gene description	FC(D29_2/D28_2)	Log2FC(D29_2/D28_2)	Pvalue	Padjust	Significant	Regulate	D28_2_1	D28_2_2	D28_2_3	D29_2_1	D29_2_2	D29_2_3	D28_2	D29_2
ENSSSCG00000016032	TFPI	tissue factor pathway inhibitor [Source:VGNC Symbol;Acc:VGNC:98366]	80.344	6.32811	9.15417e-07	1.17631e-05	yes	up	0	0	0.01	1.09	1.22	1.37	0.00333333	1.22667
ENSSSCG00000035736		C-C motif chemokine ligand 24 [Source:VGNC Symbol;Acc:VGNC:86340]	54.597	5.77075	0.000102867	0.000836752	yes	up	0	0	0	0.39	0.47	0.23	0	0.363333
ENSSSCG00000004890	SERPINB2	serpin family B member 2 [Source:VGNC Symbol;Acc:VGNC:92737]	54.174	5.75952	4.15952e-10	9.45667e-09	yes	up	0.02	0.02	0.03	0.94	1.44	1.26	0.0233333	1.21333
ENSSSCG00000030732	GP1BB	glycoprotein Ib platelet subunit beta [Source:VGNC Symbol;Acc:VGNC:88564]	44.415	5.47296	2.50864e-08	4.28938e-07	yes	up	0.35	0.56	0	16.12	17.56	8.97	0.303333	14.2167
ENSSSCG00000017908	GP1BA	glycoprotein Ib platelet subunit alpha [Source:VGNC Symbol;Acc:VGNC:88563]	30.928	4.95084	8.94531e-15	3.23152e-13	yes	up	0.02	0.08	0.05	1.47	1.72	1.57	0.05	1.58667
ENSSSCG00000000650	CLEC1B	C-type lectin domain family 1 member B [Source:VGNC Symbol;Acc:VGNC:86751]	22.446	4.48841	1.82535e-64	4.53632e-62	yes	up	0.45	0.76	0.95	21.67	19.54	18.33	0.72	19.8467
ENSSSCG00000010212		ankyrin 3 [Source:NCBI gene (formerly Entrezgene);Acc:100154687]	22.074	4.46425	4.68632e-10	1.05545e-08	yes	up	0.01	0.01	0.01	0.25	0.22	0.2	0.01	0.223333
ENSSSCG00000017306	ITGB3	integrin subunit beta 3 [Source:NCBI gene (formerly Entrezgene);Acc:397063]	20.583	4.36337	2.15238e-298	3.10244e-295	yes	up	0.55	0.57	0.73	14.28	12.26	12.68	0.616667	13.0733
ENSSSCG00000037579	PPBP	pro-platelet basic protein [Source:NCBI gene (formerly Entrezgene);Acc:396870]	18.799	4.23257	8.15469e-290	1.06856e-286	yes	up	6.38	5.24	5.15	108.6	112.28	111.25	5.59	110.71
ENSSSCG00000031035	GP5	glycoprotein V platelet [Source:VGNC Symbol;Acc:VGNC:88566]	18.39	4.20087	0.000112126	0.000900881	yes	up	0.05	0	0.03	0.6	0.66	0.16	0.0266667	0.473333
ENSSSCG00000009668	CLU	clusterin [Source:VGNC Symbol;Acc:VGNC:86790]	17.548	4.13322	0	0	yes	up	6.31	5.92	6.13	107.41	111.12	117.87	6.12	112.133
ENSSSCG00000036402	MYL9	myosin light chain 9 [Source:VGNC Symbol;Acc:VGNC:95651]	12.446	3.63766	0	0	yes	up	11.58	12.24	12.35	153.77	155.52	159.1	12.0567	156.13
ENSSSCG00000000712	VWF	von Willebrand factor [Source:NCBI gene (formerly Entrezgene);Acc:399543]	12.317	3.62264	5.67523e-31	5.14483e-29	yes	up	0.03	0.09	0.06	0.74	0.75	0.74	0.06	0.743333
ENSSSCG00000011867	MYLK	myosin light chain kinase [Source:NCBI gene (formerly Entrezgene);Acc:396848]	11.795	3.56016	1.1497e-28	9.46956e-27	yes	up	0.13	0.33	0.14	1.67	1.68	1.59	0.2	1.64667
ENSSSCG00000038706	C1QC	complement C1q C chain [Source:VGNC Symbol;Acc:VGNC:85978]	11.746	3.55408	2.3213e-06	2.75959e-05	yes	up	0.09	0.06	0.07	1.05	1.06	0.56	0.0733333	0.89
ENSSSCG00000025463	PROS1	protein S [Source:VGNC Symbol;Acc:VGNC:91835]	11.648	3.54207	7.96411e-47	1.19578e-44	yes	up	0.31	0.23	0.18	3.58	4.38	3.87	0.24	3.94333
ENSSSCG00000004733	PLA2G4D	phospholipase A2 group IVD [Source:VGNC Symbol;Acc:VGNC:91496]	10.799	3.43283	0.00123443	0.00714866	yes	up	0	0	0.03	0.07	0.13	0.12	0.01	0.106667
ENSSSCG00000009228	MAPK10	mitogen-activated protein kinase 10 [Source:VGNC Symbol;Acc:VGNC:98116]	9.064	3.18007	0.0111702	0.0451253	yes	up	0.01	0	0.01	0.1	0.02	0.03	0.00666667	0.05
ENSSSCG00000046054		G protein subunit gamma 11 [Source:NCBI gene (formerly Entrezgene);Acc:100522202]	7.445	2.89636	1.22781e-99	6.8068e-97	yes	up	3.3	4.07	4.33	29.31	29.28	31.85	3.9	30.1467
ENSSSCG00000015200	ESAM	endothelial cell adhesion molecule [Source:VGNC Symbol;Acc:VGNC:87785]	6.961	2.79937	4.14514e-10	9.43887e-09	yes	up	0.12	0.23	0.19	1.44	1.28	1.33	0.18	1.35
ENSSSCG00000025698	SERPINE1	serpin family E member 1 [Source:VGNC Symbol;Acc:VGNC:98310]	6.454	2.69019	3.68858e-61	8.71593e-59	yes	up	4.13	2.62	2.86	9.24	9.59	8.04	3.20333	8.95667
ENSSSCG00000003524	C1QA	complement C1q A chain [Source:VGNC Symbol;Acc:VGNC:96926]	6.259	2.64603	0.000309938	0.00217182	yes	up	0.04	0.26	0.2	1.01	1.57	0.59	0.166667	1.05667
ENSSSCG00000035772	CDH5	cadherin 5 [Source:VGNC Symbol;Acc:VGNC:86486]	5.654	2.49924	0.00452376	0.0214363	yes	up	0.05	0	0.02	0.11	0.18	0.17	0.0233333	0.153333
ENSSSCG00000031176	GP9	glycoprotein IX platelet [Source:VGNC Symbol;Acc:VGNC:88567]	5.269	2.39754	8.43953e-16	3.39797e-14	yes	up	0.47	0.41	0.63	2.5	3.18	2.52	0.503333	2.73333
ENSSSCG00000033512	C1QB	complement C1q B chain [Source:VGNC Symbol;Acc:VGNC:85977]	4.812	2.26651	0.000278298	0.0019712	yes	up	0.06	0.15	0.32	0.9	0.71	1.16	0.176667	0.923333
ENSSSCG00000015256	JAM3	junctional adhesion molecule 3 [Source:VGNC Symbol;Acc:VGNC:89277]	4.589	2.19819	5.89596e-05	0.000508889	yes	up	0.29	0.03	0.06	0.6	0.53	0.44	0.126667	0.523333
ENSSSCG00000000175	ADCY6	adenylate cyclase 6 [Source:VGNC Symbol;Acc:VGNC:85110]	4.184	2.06493	3.84967e-15	1.44899e-13	yes	up	0.21	0.24	0.18	0.95	0.98	0.85	0.21	0.926667
ENSSSCG00000008866	GUCY1A1	guanylate cyclase 1 soluble subunit alpha 1 [Source:VGNC Symbol;Acc:VGNC:88750]	3.409	1.76952	0.000175517	0.00132525	yes	up	0.13	0.1	0.19	0.65	0.44	0.4	0.14	0.496667
ENSSSCG00000007058	PLCB4	phospholipase C beta 4 [Source:VGNC Symbol;Acc:VGNC:96491]	3.309	1.72621	0.00153997	0.00866062	yes	up	0.06	0.07	0.04	0.24	0.18	0.19	0.0566667	0.203333
ENSSSCG00000022405	P2RX1	purinergic receptor P2X 1 [Source:VGNC Symbol;Acc:VGNC:91118]	3.068	1.61715	0.00187997	0.0102605	yes	up	0.72	0.47	0.09	0.74	0.7	0.36	0.426667	0.6
ENSSSCG00000008144	NCK2	NCK adaptor protein 2 [Source:NCBI gene (formerly Entrezgene);Acc:100192439]	2.752	1.46022	3.41055e-101	1.96639e-98	yes	up	16.78	17.95	19.44	54.63	52.18	49.5	18.0567	52.1033
ENSSSCG00000008870	GUCY1B1	guanylate cyclase 1 soluble subunit beta 1 [Source:VGNC Symbol;Acc:VGNC:88752]	2.599	1.37769	0.000274954	0.00195135	yes	up	0.16	0.24	0.25	0.59	0.51	0.58	0.216667	0.56
ENSSSCG00000038141		toll like receptor adaptor molecule 2 [Source:NCBI gene (formerly Entrezgene);Acc:100520421]	2.269	1.18234	3.71915e-05	0.000339075	yes	up	1.35	2.02	2.18	5.55	5.48	2.1	1.85	4.37667
ENSSSCG00000024310	F13A1	coagulation factor XIII A chain [Source:VGNC Symbol;Acc:VGNC:87858]	2.178	1.12303	8.50263e-83	3.14249e-80	yes	up	58.69	61.26	68.28	149.07	135.77	142.44	62.7433	142.427
ENSSSCG00000000660	A2M	alpha-2-macroglobulin [Source:NCBI gene (formerly Entrezgene);Acc:403166]	2.162	1.11232	3.24531e-36	3.43955e-34	yes	up	3.64	4.55	5.31	10.18	9.72	9.8	4.5	9.9
ENSSSCG00000006369	F11R	F11 receptor [Source:VGNC Symbol;Acc:VGNC:87857]	2.035	1.02482	3.19164e-17	1.42428e-15	yes	up	3.04	2.97	3.35	7.15	6.64	6.42	3.12	6.73667
ENSSSCG00000034207	CEBPB	CCAAT enhancer binding protein beta [Source:VGNC Symbol;Acc:VGNC:95883]	0.484	-1.04568	3.03348e-06	3.52334e-05	yes	down	119.11	95.89	93.96	60.55	54.72	43.55	102.987	52.94
ENSSSCG00000027426	BCL3	BCL3 transcription coactivator [Source:VGNC Symbol;Acc:VGNC:96564]	0.481	-1.0558	1.53956e-18	7.62584e-17	yes	down	23.77	25.47	23.19	11.41	12.78	12.43	24.1433	12.2067
ENSSSCG00000037528		C-type lectin domain family 4 member D-like [Source:NCBI gene (formerly Entrezgene);Acc:110258710]	0.481	-1.0545	1.68683e-06	2.06576e-05	yes	down	2.08	1.84	1.92	0.52	0.42	0.92	1.94667	0.62
ENSSSCG00000007436	MMP9	matrix metallopeptidase 9 [Source:VGNC Symbol;Acc:VGNC:96422]	0.479	-1.06092	1.08057e-44	1.51217e-42	yes	down	125.06	129.49	137.51	63.47	66.52	67.85	130.687	65.9467
ENSSSCG00000016184		C-X-C motif chemokine receptor 2 [Source:NCBI gene (formerly Entrezgene);Acc:100124654]	0.474	-1.07585	1.95243e-81	6.86399e-79	yes	down	247.62	275.45	293.48	136.41	129.14	127.83	272.183	131.127
ENSSSCG00000006590	S100A8	S100 calcium binding protein A8 [Source:VGNC Symbol;Acc:VGNC:92546]	0.449	-1.1548	3.71404e-17	1.64721e-15	yes	down	75.51	88.56	101.29	41.96	32.81	46.61	88.4533	40.46
ENSSSCG00000015037	IL18	interleukin 18 [Source:NCBI gene (formerly Entrezgene);Acc:397057]	0.446	-1.16482	4.15465e-35	4.3395e-33	yes	down	36.83	44.61	58.85	25.23	18.37	20.86	46.7633	21.4867
ENSSSCG00000014891	GAB2	GRB2 associated binding protein 2 [Source:NCBI gene (formerly Entrezgene);Acc:100513609]	0.444	-1.17259	3.97604e-53	7.54087e-51	yes	down	12.01	13.49	15.59	6.88	7.19	6.84	13.6967	6.97
ENSSSCG00000025795	CSF3R	colony stimulating factor 3 receptor [Source:VGNC Symbol;Acc:VGNC:87035]	0.442	-1.1783	6.38244e-81	2.13945e-78	yes	down	257.3	285.15	309.39	129.8	125.72	132.04	283.947	129.187
ENSSSCG00000037803	MARCKS	myristoylated alanine rich protein kinase C substrate [Source:VGNC Symbol;Acc:VGNC:90024]	0.442	-1.17639	9.94115e-68	2.60531e-65	yes	down	81.69	83.82	93.33	43.06	39.8	35.6	86.28	39.4867
ENSSSCG00000016122	CTLA4	cytotoxic T-lymphocyte associated protein 4 [Source:NCBI gene (formerly Entrezgene);Acc:397286]	0.435	-1.2013	0.00161216	0.0090159	yes	down	0.74	0.59	1.15	0.39	0.34	0.59	0.826667	0.44
ENSSSCG00000016183		-	0.434	-1.20546	7.85343e-128	4.92171e-125	yes	down	104.45	113.2	130.96	56.61	50.86	49.91	116.203	52.46
ENSSSCG00000015579	PTGS2	prostaglandin-endoperoxide synthase 2 [Source:VGNC Symbol;Acc:VGNC:91959]	0.432	-1.21077	5.50876e-14	1.8423e-12	yes	down	2.83	3.25	4.32	1.77	1.68	1.28	3.46667	1.57667
ENSSSCG00000029668		interleukin 2 receptor subunit beta [Source:VGNC Symbol;Acc:VGNC:89103]	0.429	-1.22224	3.97937e-74	1.12468e-71	yes	down	31.88	34.92	38.17	16.5	15.11	14.84	34.99	15.4833
ENSSSCG00000032343	CCL4	C-C motif chemokine ligand 4 [Source:NCBI gene (formerly Entrezgene);Acc:396668]	0.427	-1.22776	1.61926e-07	2.39877e-06	yes	down	6.1	5.96	5.7	2.77	2.13	2.08	5.92	2.32667
ENSSSCG00000017517	TBX21	T-box transcription factor 21 [Source:VGNC Symbol;Acc:VGNC:93800]	0.415	-1.26788	5.17521e-42	6.72032e-40	yes	down	18.57	21.32	24.72	9.71	9.7	8.47	21.5367	9.29333
ENSSSCG00000021206	IL1RAP	interleukin 1 receptor accessory protein [Source:VGNC Symbol;Acc:VGNC:98046]	0.412	-1.28032	6.20309e-35	6.38653e-33	yes	down	8.71	9.66	11.57	5.07	4.68	3.46	9.98	4.40333
ENSSSCG00000036297		-	0.401	-1.32	9.44252e-05	0.000774014	yes	down	2.16	2.28	2.13	1.98	0.84	0.74	2.19	1.18667
ENSSSCG00000017178	SPHK1	sphingosine kinase 1 [Source:VGNC Symbol;Acc:VGNC:93404]	0.394	-1.34303	2.40454e-30	2.08789e-28	yes	down	7.01	8.17	9.58	3.86	2.95	3.24	8.25333	3.35
ENSSSCG00000006588		S100 calcium binding protein A9 [Source:VGNC Symbol;Acc:VGNC:92547]	0.382	-1.387	9.98875e-64	2.39963e-61	yes	down	161.37	182.4	197.51	69.21	64.77	70.11	180.427	68.03
ENSSSCG00000045794		guanine nucleotide-binding protein G(I)/G(S)/G(O) subunit gamma-T2 [Source:NCBI gene (formerly Entrezgene);Acc:100621431]	0.38	-1.39605	0.00942968	0.0393513	yes	down	0.36	0.58	0.52	0.29	0.22	0.09	0.486667	0.2
ENSSSCG00000017515	TBKBP1	TBK1 binding protein 1 [Source:VGNC Symbol;Acc:VGNC:93788]	0.379	-1.3987	1.636e-05	0.000163192	yes	down	0.65	0.81	0.76	0.27	0.27	0.34	0.74	0.293333
ENSSSCG00000035457		C-type lectin domain family 4 member E-like [Source:NCBI gene (formerly Entrezgene);Acc:110258711]	0.375	-1.41527	4.44415e-05	0.000396643	yes	down	1.4	1.81	1.5	0.59	0.89	0.5	1.57	0.66
ENSSSCG00000008090	IL1A	interleukin 1 alpha [Source:VGNC Symbol;Acc:VGNC:89091]	0.373	-1.42229	5.68001e-07	7.65091e-06	yes	down	1.23	1.41	2.18	0.54	0.72	0.53	1.60667	0.596667
ENSSSCG00000001978	GZMH	granzyme B (granzyme 2, cytotoxic T-lymphocyte-associated serine esterase 1) [Source:NCBI gene (formerly Entrezgene);Acc:100233184]	0.372	-1.42569	2.82195e-47	4.3272e-45	yes	down	54.85	57.93	58.52	21.73	20.63	21.13	57.1	21.1633
ENSSSCG00000008959	CXCL2	chemokine (C-X-C motif) ligand 2 [Source:NCBI gene (formerly Entrezgene);Acc:414904]	0.37	-1.43628	0.00264506	0.0136359	yes	down	1.19	0.93	2.3	0.74	0.44	0.32	1.47333	0.5
ENSSSCG00000024088	TLN2	talin 2 [Source:NCBI gene (formerly Entrezgene);Acc:100156660]	0.335	-1.57817	0.00260023	0.0134384	yes	down	0.1	0.13	0.13	0.03	0.04	0.05	0.12	0.04
ENSSSCG00000010224	EGR2	early growth response 2 [Source:NCBI gene (formerly Entrezgene);Acc:100038004]	0.334	-1.5804	2.2143e-15	8.57624e-14	yes	down	2.34	2.61	3.11	1	0.83	0.96	2.68667	0.93
ENSSSCG00000003799	IL12RB2	interleukin 12 receptor subunit beta 2 [Source:VGNC Symbol;Acc:VGNC:98476]	0.333	-1.58554	5.13969e-14	1.72287e-12	yes	down	1.49	1.53	1.94	0.58	0.63	0.5	1.65333	0.57
ENSSSCG00000006298	XCL1	chemokine (C motif) ligand 1 [Source:NCBI gene (formerly Entrezgene);Acc:100153155]	0.319	-1.64751	1.19711e-07	1.82401e-06	yes	down	3.97	4.45	6.18	1.39	1.06	2.29	4.86667	1.58
ENSSSCG00000022675	NCR1	natural cytotoxicity triggering receptor 1 [Source:VGNC Symbol;Acc:VGNC:90619]	0.316	-1.66415	6.52424e-12	1.805e-10	yes	down	3.11	4.11	3.55	1.51	1.09	1.03	3.59	1.21
ENSSSCG00000017705	CCL5	C-C motif chemokine ligand 5 [Source:NCBI gene (formerly Entrezgene);Acc:396613]	0.308	-1.69975	2.20706e-110	1.32552e-107	yes	down	211.29	228.04	236.03	71.64	72.66	73.14	225.12	72.48
ENSSSCG00000010271	PRF1	perforin 1 [Source:VGNC Symbol;Acc:VGNC:91792]	0.282	-1.82578	4.41634e-77	1.35441e-74	yes	down	8.13	8.98	10.17	2.65	2.66	2.69	9.09333	2.66667
ENSSSCG00000022226	FASLG	Fas ligand (TNF superfamily, member 6) [Source:NCBI gene (formerly Entrezgene);Acc:396726]	0.273	-1.87041	2.95971e-14	1.01333e-12	yes	down	2.18	2.54	2.73	0.87	0.51	0.74	2.48333	0.706667
ENSSSCG00000017700	CCL3L1	chemokine (C-C motif) ligand 3-like 1 [Source:NCBI gene (formerly Entrezgene);Acc:494459]	0.238	-2.07311	2.16619e-09	4.33659e-08	yes	down	5.44	6.7	7.37	0.47	1.41	2.19	6.50333	1.35667
ENSSSCG00000032963	IFNG	interferon gamma [Source:VGNC Symbol;Acc:VGNC:89040]	0.237	-2.0775	3.61151e-05	0.000330552	yes	down	2.3	1.82	2.18	0.49	0.62	0.45	2.1	0.52
ENSSSCG00000008953	CXCL8	C-X-C motif chemokine ligand 8 [Source:VGNC Symbol;Acc:VGNC:87106]	0.217	-2.20651	7.9176e-09	1.47638e-07	yes	down	1.47	1.86	1.86	0.34	0.76	0.24	1.73	0.446667
ENSSSCG00000031616	FOSB	FosB proto-oncogene, AP-1 transcription factor subunit [Source:VGNC Symbol;Acc:VGNC:88190]	0.216	-2.20959	1.10574e-19	6.03716e-18	yes	down	1.53	1.38	1.68	0.29	0.38	0.42	1.53	0.363333
ENSSSCG00000031090		protegrin-3-like [Source:NCBI gene (formerly Entrezgene);Acc:110258650]	0.214	-2.22658	0.00286338	0.014584	yes	down	1.37	1.92	2.18	0.16	0.7	0.27	1.82333	0.376667
ENSSSCG00000000640		NKG2-A/NKG2-B type II integral membrane protein [Source:NCBI gene (formerly Entrezgene);Acc:100523789]	0.212	-2.23495	2.96957e-20	1.65264e-18	yes	down	5.75	5.9	8.91	1.22	1.86	1.4	6.85333	1.49333
ENSSSCG00000040465	KLRK1	killer cell lectin like receptor K1 [Source:VGNC Symbol;Acc:VGNC:89549]	0.178	-2.48813	1.01844e-96	4.89329e-94	yes	down	14.7	17.34	20.92	3.86	3.25	3.13	17.6533	3.41333
ENSSSCG00000014336	EGR1	early growth response 1 [Source:VGNC Symbol;Acc:VGNC:87590]	0.137	-2.86284	1.9726e-35	2.0754e-33	yes	down	2.31	2.65	3.33	0.44	0.34	0.4	2.76333	0.393333
ENSSSCG00000001618		natural cytotoxicity triggering receptor 2 [Source:NCBI gene (formerly Entrezgene);Acc:100153074]	0.13	-2.94585	1.87023e-09	3.77556e-08	yes	down	2.43	2.87	1.96	0.46	0.33	0.12	2.42	0.303333
ENSSSCG00000024136	AMPH	amphiphysin [Source:VGNC Symbol;Acc:VGNC:85289]	0.078	-3.6895	8.26179e-30	7.13086e-28	yes	down	1.75	1.59	2	0.12	0.16	0.16	1.78	0.146667
ENSSSCG00000002383	FOS	Fos proto-oncogene, AP-1 transcription factor subunit [Source:NCBI gene (formerly Entrezgene);Acc:100144486]	0.044	-4.52273	0	0	yes	down	76.04	86.45	100.53	3.83	4.37	3.06	87.6733	3.75333
