# Supplementary material for: Molecular Signatures in Swine Innate and Adaptive Immune Responses to African Swine Fever Virus Antigens p30/p54/CD2v Expressed Using a Highly Efficient Semliki Forest Virus Replicon System
Source: Int J Mol Sci. 2023 May 26;24(11):9316. doi: 10.3390/ijms24119316 (PMC10253217; doi:10.3390/ijms24119316)
Supplement: Supplementary file 1 [file ijms-24-09316-s001.zip › Table S1. Immune system-related DEGs/#5 DEGs in Immune system.xlsx]

## Sheet: 表达差异详情表 (3)
Gene_id	Gene name	Gene description	FC(D29_5/D28_5)	Log2FC(D29_5/D28_5)	Pvalue	Padjust	Significant	Regulate	D28_5_1	D28_5_2	D28_5_3	D29_5_1	D29_5_2	D29_5_3	D28_5	D29_5
ENSSSCG00000006450	CD1E	CD1e molecule [Source:VGNC Symbol;Acc:VGNC:86394]	105.758	6.72462	8.55491e-23	8.21458e-21	yes	up	0.01	0.06	0.01	1.1	1.45	1.46	0.0266667	1.33667
ENSSSCG00000010505	DNTT	DNA nucleotidylexotransferase [Source:VGNC Symbol;Acc:VGNC:87386]	102.134	6.67431	3.63424e-14	1.66002e-12	yes	up	0	0.03	0.01	1.35	1.26	1.57	0.0133333	1.39333
ENSSSCG00000025176	NOTCH3	notch receptor 3 [Source:NCBI gene (formerly Entrezgene);Acc:102158881]	4.832	2.27251	4.59973e-12	1.59655e-10	yes	up	0.04	0.08	0.09	0.32	0.31	0.34	0.07	0.323333
ENSSSCG00000038706	C1QC	complement C1q C chain [Source:VGNC Symbol;Acc:VGNC:85978]	4.606	2.20342	0.000872385	0.00556828	yes	up	0.14	0.14	0.04	0.54	0.51	0.43	0.106667	0.493333
ENSSSCG00000010312	PLAU	plasminogen activator, urokinase [Source:VGNC Symbol;Acc:VGNC:91511]	4.242	2.08469	6.32982e-16	3.62038e-14	yes	up	0.3	0.62	0.41	1.76	1.95	1.92	0.443333	1.87667
ENSSSCG00000006588		S100 calcium binding protein A9 [Source:VGNC Symbol;Acc:VGNC:92547]	3.752	1.90771	1.40843e-79	1.68435e-76	yes	up	34.05	35.65	25.45	112.68	117.43	136.87	31.7167	122.327
ENSSSCG00000033512	C1QB	complement C1q B chain [Source:VGNC Symbol;Acc:VGNC:85977]	3.752	1.90761	0.00346132	0.017513	yes	up	0.04	0.15	0.12	0.57	0.68	0.24	0.103333	0.496667
ENSSSCG00000003524	C1QA	complement C1q A chain [Source:VGNC Symbol;Acc:VGNC:96926]	3.412	1.77068	0.00983686	0.0407315	yes	up	0.06	0.21	0.21	0.44	0.57	0.72	0.16	0.576667
ENSSSCG00000015662	C4BPA	complement component 4 binding protein, alpha [Source:NCBI gene (formerly Entrezgene);Acc:396982]	3.405	1.76761	3.24042e-112	1.06569e-108	yes	up	7.78	10.96	8.03	27.37	28.69	32.26	8.92333	29.44
ENSSSCG00000006590	S100A8	S100 calcium binding protein A8 [Source:VGNC Symbol;Acc:VGNC:92546]	3.343	1.74111	3.88223e-36	9.28559e-34	yes	up	18.56	22.34	18.4	71.73	60.94	71.58	19.7667	68.0833
ENSSSCG00000015037	IL18	interleukin 18 [Source:NCBI gene (formerly Entrezgene);Acc:397057]	2.325	1.21713	2.70888e-27	3.75109e-25	yes	up	9.3	9.77	7.02	17.93	18.42	22.85	8.69667	19.7333
ENSSSCG00000004520	MAPK4	mitogen-activated protein kinase 4 [Source:VGNC Symbol;Acc:VGNC:90004]	2.258	1.17527	6.69628e-06	7.86514e-05	yes	up	0.25	0.34	0.21	0.6	0.58	0.61	0.266667	0.596667
ENSSSCG00000031380	MARCKSL1	MARCKS like 1 [Source:VGNC Symbol;Acc:VGNC:98498]	2.224	1.1531	2.60799e-08	4.91521e-07	yes	up	1.21	1.64	1.09	3.03	2.61	3.13	1.31333	2.92333
ENSSSCG00000046439	GNG10	G protein subunit gamma 10 [Source:NCBI gene (formerly Entrezgene);Acc:100515992]	2.179	1.12388	3.043e-52	1.74047e-49	yes	up	41.74	51.71	36.67	88.13	90.16	111.36	43.3733	96.55
ENSSSCG00000032434	PLAUR	plasminogen activator, urokinase receptor [Source:VGNC Symbol;Acc:VGNC:91512]	2.149	1.10335	8.41228e-07	1.19636e-05	yes	up	1.57	1.88	1.22	3.52	2.97	3.47	1.55667	3.32
ENSSSCG00000011322	CCR1	C-C motif chemokine receptor 1 [Source:NCBI gene (formerly Entrezgene);Acc:414374]	2.142	1.09866	7.25233e-69	6.36029e-66	yes	up	27.54	34.33	27.59	57.18	63.37	73.1	29.82	64.55
ENSSSCG00000042607	THBD	thrombomodulin [Source:NCBI gene (formerly Entrezgene);Acc:100157642]	2.111	1.07779	1.8509e-15	1.01877e-13	yes	up	0.69	0.95	0.85	1.79	1.58	1.93	0.83	1.76667
ENSSSCG00000021203	PIK3CB	phosphatidylinositol-4,5-bisphosphate 3-kinase catalytic subunit beta [Source:VGNC Symbol;Acc:VGNC:91441]	2.098	1.06897	1.45129e-14	6.94244e-13	yes	up	0.54	0.74	0.46	1	1.16	1.37	0.58	1.17667
ENSSSCG00000004156	IFNGR1	interferon gamma receptor 1 [Source:VGNC Symbol;Acc:VGNC:89041]	2.095	1.06704	1.44628e-36	3.52329e-34	yes	up	4.8	6	4.09	9.55	10.42	11.43	4.96333	10.4667
ENSSSCG00000000660	A2M	alpha-2-macroglobulin [Source:NCBI gene (formerly Entrezgene);Acc:403166]	2.089	1.06271	3.58382e-16	2.06777e-14	yes	up	0.91	1.25	1.23	2.11	2.35	2.47	1.13	2.31
ENSSSCG00000003909		phosphatidylinositol 3-kinase regulatory subunit gamma [Source:NCBI gene (formerly Entrezgene);Acc:100511937]	2.002	1.00165	0.00382176	0.0190077	yes	up	0.13	0.14	0.16	0.23	0.26	0.35	0.143333	0.28
ENSSSCG00000030408	DDX58	DExD/H-box helicase 58 [Source:VGNC Symbol;Acc:VGNC:95905]	0.488	-1.03634	1.52813e-31	2.61072e-29	yes	down	8	11.21	8.05	3.82	4.36	4.96	9.08667	4.38
ENSSSCG00000002003		-	0.461	-1.11845	1.32321e-08	2.64139e-07	yes	down	2.01	2.69	2.03	1	1.31	0.76	2.24333	1.02333
ENSSSCG00000009881	OAS2	2'-5'-oligoadenylate synthetase 2 [Source:VGNC Symbol;Acc:VGNC:91007]	0.456	-1.13362	5.59727e-82	8.18134e-79	yes	down	143.36	191.05	140.09	72.03	74.35	85.61	158.167	77.33
ENSSSCG00000007973		interleukin 9 receptor [Source:VGNC Symbol;Acc:VGNC:89116]	0.449	-1.15645	7.99362e-13	3.11113e-11	yes	down	1.3	1.74	1.22	0.58	0.66	0.72	1.42	0.653333
ENSSSCG00000017416	DHX58	DExH-box helicase 58 [Source:VGNC Symbol;Acc:VGNC:87297]	0.445	-1.16795	1.6445e-39	4.91669e-37	yes	down	17.43	22.4	15.87	8.27	7.87	8.34	18.5667	8.16
ENSSSCG00000040575	ISG15	ISG15 ubiquitin like modifier [Source:VGNC Symbol;Acc:VGNC:89223]	0.421	-1.24851	2.17874e-76	2.38845e-73	yes	down	519.8	598.03	450.7	215.61	223.72	234.65	522.843	224.66
ENSSSCG00000017488	CSF3	colony stimulating factor 3 [Source:VGNC Symbol;Acc:VGNC:87034]	0.409	-1.28978	0.000511958	0.00353533	yes	down	0.61	0.53	0.31	0.16	0.13	0.31	0.483333	0.2
ENSSSCG00000011806	MASP1	mannan binding lectin serine peptidase 1 [Source:VGNC Symbol;Acc:VGNC:90032]	0.385	-1.37666	0.0103939	0.0426449	yes	down	0.13	0.11	0.12	0.05	0.07	0.02	0.12	0.0466667
ENSSSCG00000007508	ZBP1	Z-DNA binding protein 1 [Source:VGNC Symbol;Acc:VGNC:95770]	0.378	-1.40236	4.39055e-74	4.44289e-71	yes	down	13.54	16.87	14.63	5.49	4.92	6.97	15.0133	5.79333
ENSSSCG00000043301	IFN-ALPHA-8	interferon-alpha-8 [Source:NCBI gene (formerly Entrezgene);Acc:100153724]	0.369	-1.43769	0.000543987	0.00372134	yes	down	0.2	0.34	0.25	0.12	0.1	0.06	0.263333	0.0933333
ENSSSCG00000014336	EGR1	early growth response 1 [Source:VGNC Symbol;Acc:VGNC:87590]	0.357	-1.48648	5.9074e-08	1.04733e-06	yes	down	0.97	0.96	0.83	0.32	0.34	0.36	0.92	0.34
ENSSSCG00000031149	IFN-ALPHA-15	interferon-alpha-15 [Source:NCBI gene (formerly Entrezgene);Acc:100152504]	0.344	-1.53812	0.00162303	0.00934804	yes	down	0.4	0.69	0.57	0.22	0.11	0.24	0.553333	0.19
ENSSSCG00000032474	CXCL10	C-X-C motif chemokine ligand 10 [Source:VGNC Symbol;Acc:VGNC:87101]	0.34	-1.5584	1.23464e-17	8.2445e-16	yes	down	6.99	8.31	5.16	1.92	2.22	2.86	6.82	2.33333
ENSSSCG00000036207	GPRC6A	G protein-coupled receptor class C group 6 member A [Source:VGNC Symbol;Acc:VGNC:88645]	0.339	-1.5614	0.00959119	0.0399279	yes	down	0.06	0.1	0.06	0.02	0.02	0.04	0.0733333	0.0266667
ENSSSCG00000024161		-	0.336	-1.57544	0.00443127	0.0214078	yes	down	0.39	0.5	0.44	0.2	0.18	0.1	0.443333	0.16
ENSSSCG00000016122	CTLA4	cytotoxic T-lymphocyte associated protein 4 [Source:NCBI gene (formerly Entrezgene);Acc:397286]	0.335	-1.57597	0.000315778	0.00235224	yes	down	0.46	0.41	0.37	0.22	0.23	0.27	0.413333	0.24
ENSSSCG00000024136	AMPH	amphiphysin [Source:VGNC Symbol;Acc:VGNC:85289]	0.333	-1.58704	0.00298829	0.0155073	yes	down	0.2	0.35	0.19	0.06	0.07	0.11	0.246667	0.08
ENSSSCG00000040648	CCL8	chemokine (C-C motif) ligand 8 [Source:NCBI gene (formerly Entrezgene);Acc:100302703]	0.299	-1.74048	1.02112e-12	3.91629e-11	yes	down	5.15	7.75	4.49	2.14	1.37	2.11	5.79667	1.87333
ENSSSCG00000045794		guanine nucleotide-binding protein G(I)/G(S)/G(O) subunit gamma-T2 [Source:NCBI gene (formerly Entrezgene);Acc:100621431]	0.294	-1.76692	0.000173943	0.00139526	yes	down	0.34	0.66	0.49	0.11	0.15	0.19	0.496667	0.15
ENSSSCG00000014434	IL17B	interleukin 17B [Source:VGNC Symbol;Acc:VGNC:99764]	0.286	-1.80474	3.62114e-12	1.27711e-10	yes	down	0.64	0.93	0.87	0.21	0.25	0.22	0.813333	0.226667
ENSSSCG00000008953	CXCL8	C-X-C motif chemokine ligand 8 [Source:VGNC Symbol;Acc:VGNC:87106]	0.127	-2.97972	2.33686e-12	8.53929e-11	yes	down	0.96	1.44	0.94	0.15	0.14	0.18	1.11333	0.156667
ENSSSCG00000002383	FOS	Fos proto-oncogene, AP-1 transcription factor subunit [Source:NCBI gene (formerly Entrezgene);Acc:100144486]	0.126	-2.99277	4.58227e-98	1.2056e-94	yes	down	13.14	17.66	12.18	2.26	2.16	1.18	14.3267	1.86667
ENSSSCG00000008959	CXCL2	chemokine (C-X-C motif) ligand 2 [Source:NCBI gene (formerly Entrezgene);Acc:414904]	0.036	-4.78593	4.75902e-12	1.6475e-10	yes	down	1.29	1.88	1.29	0.02	0.05	0.07	1.48667	0.0466667
