# Supplementary material for: Molecular Signatures in Swine Innate and Adaptive Immune Responses to African Swine Fever Virus Antigens p30/p54/CD2v Expressed Using a Highly Efficient Semliki Forest Virus Replicon System
Source: Int J Mol Sci. 2023 May 26;24(11):9316. doi: 10.3390/ijms24119316 (PMC10253217; doi:10.3390/ijms24119316)
Supplement: Supplementary file 1 [file ijms-24-09316-s001.zip › Table S1. Immune system-related DEGs/#6 DEGs in Immune system.xlsx]

## Sheet: 表达差异详情表
Gene_id	Gene name	Gene description	FC(D29_6/D28_6)	Log2FC(D29_6/D28_6)	Pvalue	Padjust	Significant	Regulate	D28_6_1	D28_6_2	D28_6_3	D29_6_1	D29_6_2	D29_6_3	D28_6	D29_6
ENSSSCG00000013579	CD209	CD209 molecule [Source:NCBI gene (formerly Entrezgene);Acc:100170134]	187.685	7.55217	9.48638e-10	2.59965e-08	yes	up	0.05	0	0	3.01	1.83	2.04	0.0166667	2.29333
ENSSSCG00000022701		-	163.819	7.35596	1.62463e-08	3.51063e-07	yes	up	0	0	0	1.62	0.84	1.34	0	1.26667
ENSSSCG00000038706	C1QC	complement C1q C chain [Source:VGNC Symbol;Acc:VGNC:85978]	92.42	6.53013	7.77e-33	1.59697e-30	yes	up	0.03	0.22	0	7.33	6.02	5.18	0.0833333	6.17667
ENSSSCG00000003524	C1QA	complement C1q A chain [Source:VGNC Symbol;Acc:VGNC:96926]	59.044	5.88372	2.20369e-25	2.93069e-23	yes	up	0.14	0.09	0.15	6.9	4.67	5.39	0.126667	5.65333
ENSSSCG00000010948	CTSL	cathepsin L [Source:NCBI gene (formerly Entrezgene);Acc:100515919]	33.506	5.06635	2.16594e-05	0.000236372	yes	up	0	0.05	0	0.42	0.5	0.51	0.0166667	0.476667
ENSSSCG00000010505	DNTT	DNA nucleotidylexotransferase [Source:VGNC Symbol;Acc:VGNC:87386]	32.619	5.02766	2.3243e-11	8.2537e-10	yes	up	0.05	0.05	0.03	1	0.81	0.86	0.0433333	0.89
ENSSSCG00000006450	CD1E	CD1e molecule [Source:VGNC Symbol;Acc:VGNC:86394]	29.018	4.85886	9.88199e-28	1.5408e-25	yes	up	0.04	0.04	0.11	1.34	1.41	1.03	0.0633333	1.26
ENSSSCG00000033512	C1QB	complement C1q B chain [Source:VGNC Symbol;Acc:VGNC:85977]	27.42	4.77717	2.45216e-28	4.05653e-26	yes	up	0.06	0.31	0.23	3.25	3.69	4.51	0.2	3.81667
ENSSSCG00000035170	VSIG4	V-set and immunoglobulin domain containing 4 [Source:VGNC Symbol;Acc:VGNC:94869]	26.594	4.73305	1.95244e-06	2.74455e-05	yes	up	0	0.18	0.17	2.92	2.5	2.35	0.116667	2.59
ENSSSCG00000035736		C-C motif chemokine ligand 24 [Source:VGNC Symbol;Acc:VGNC:86340]	26.472	4.72639	4.32522e-06	5.65782e-05	yes	up	0	0.04	0.08	1.1	0.36	0.76	0.04	0.74
ENSSSCG00000006862	VCAM1	vascular cell adhesion molecule 1 [Source:VGNC Symbol;Acc:VGNC:94811]	17.9	4.16191	1.12611e-05	0.000132948	yes	up	0	0	0.07	0.35	1.97	0.26	0.0233333	0.86
ENSSSCG00000025176	NOTCH3	notch receptor 3 [Source:NCBI gene (formerly Entrezgene);Acc:102158881]	8.965	3.16429	2.3866e-28	3.99682e-26	yes	up	0.1	0.08	0.1	0.68	0.68	0.5	0.0933333	0.62
ENSSSCG00000016034	COL3A1	collagen type III alpha 1 chain [Source:VGNC Symbol;Acc:VGNC:95979]	7.563	2.91903	4.40068e-11	1.51896e-09	yes	up	0.12	0.05	0.05	0.45	0.45	0.33	0.0733333	0.41
ENSSSCG00000004890	SERPINB2	serpin family B member 2 [Source:VGNC Symbol;Acc:VGNC:92737]	7.252	2.85842	9.42805e-39	2.7211e-36	yes	up	1.07	0.69	1.09	5.82	4.39	5.2	0.95	5.13667
ENSSSCG00000006590	S100A8	S100 calcium binding protein A8 [Source:VGNC Symbol;Acc:VGNC:92546]	5.004	2.32309	2.15619e-84	4.87478e-81	yes	up	31.17	30.85	30.59	141.39	106.48	101.77	30.87	116.547
ENSSSCG00000036135	COL1A1	collagen type I alpha 1 chain [Source:VGNC Symbol;Acc:VGNC:86870]	4.752	2.24858	4.00075e-05	0.000412387	yes	up	0.06	0.09	0.03	0.28	0.24	0.11	0.06	0.21
ENSSSCG00000031090		protegrin-3-like [Source:NCBI gene (formerly Entrezgene);Acc:110258650]	4.712	2.23638	3.04048e-05	0.000321969	yes	up	0.91	0.51	0.66	2.61	2.74	3.32	0.693333	2.89
ENSSSCG00000006588		S100 calcium binding protein A9 [Source:VGNC Symbol;Acc:VGNC:92547]	4.102	2.03618	4.449e-145	1.50877e-141	yes	up	57.98	55.98	59.56	214.96	161.57	159.48	57.84	178.67
ENSSSCG00000008957	AMCF-II	alveolar macrophage-derived chemotactic factor-II [Source:NCBI gene (formerly Entrezgene);Acc:396900]	4.024	2.0088	0.00655943	0.0320528	yes	up	0.12	0.17	0.09	0.54	0.26	0.37	0.126667	0.39
ENSSSCG00000015326	COL1A2	collagen type I alpha 2 chain [Source:VGNC Symbol;Acc:VGNC:86871]	3.808	1.92921	0.00140479	0.00897175	yes	up	0.09	0.02	0.07	0.2	0.16	0.13	0.06	0.163333
ENSSSCG00000015353	SCIN	scinderin [Source:NCBI gene (formerly Entrezgene);Acc:100512981]	2.842	1.50697	2.61099e-05	0.000279543	yes	up	0.38	0.35	0.26	0.64	0.7	0.61	0.33	0.65
ENSSSCG00000032434	PLAUR	plasminogen activator, urokinase receptor [Source:VGNC Symbol;Acc:VGNC:91512]	2.409	1.2686	8.26517e-12	3.12304e-10	yes	up	3.61	2.98	3.04	6.04	5.89	5.38	3.21	5.77
ENSSSCG00000004520	MAPK4	mitogen-activated protein kinase 4 [Source:VGNC Symbol;Acc:VGNC:90004]	2.4	1.26308	0.00020275	0.00172002	yes	up	0.27	0.2	0.24	0.39	0.48	0.39	0.236667	0.42
ENSSSCG00000031380	MARCKSL1	MARCKS like 1 [Source:VGNC Symbol;Acc:VGNC:98498]	2.349	1.23232	3.26714e-14	1.67874e-12	yes	up	3.11	3.16	3.02	5.87	5.24	4.8	3.09667	5.30333
ENSSSCG00000010312	PLAU	plasminogen activator, urokinase [Source:VGNC Symbol;Acc:VGNC:91511]	2.326	1.21766	5.65438e-10	1.58803e-08	yes	up	1.64	1.66	2.06	3.05	3.63	2.53	1.78667	3.07
ENSSSCG00000011528	IL5RA	interleukin 5 receptor subunit alpha [Source:VGNC Symbol;Acc:VGNC:89111]	2.215	1.14748	0.00365075	0.0198566	yes	up	0.48	0.42	0.67	0.85	0.79	0.67	0.523333	0.77
ENSSSCG00000013174	CTNND1	catenin delta 1 [Source:VGNC Symbol;Acc:VGNC:87067]	2.171	1.11823	4.16647e-20	3.95232e-18	yes	up	1.89	1.62	1.9	3.23	2.76	2.69	1.80333	2.89333
ENSSSCG00000015662	C4BPA	complement component 4 binding protein, alpha [Source:NCBI gene (formerly Entrezgene);Acc:396982]	2.131	1.09163	1.90513e-75	2.15359e-72	yes	up	25.46	23.88	27.3	45.3	42.04	37.28	25.5467	41.54
ENSSSCG00000001404	TNF	tumor necrosis factor [Source:VGNC Symbol;Acc:VGNC:94249]	2.113	1.07901	9.06424e-08	1.6706e-06	yes	up	1.67	1.13	1.32	2.06	2.27	2.11	1.37333	2.14667
ENSSSCG00000041461		-	2.035	1.02505	0.000407613	0.00312919	yes	up	42.03	46.35	32.22	49.47	54.71	63.22	40.2	55.8
ENSSSCG00000015405	CD36	CD36 molecule [Source:NCBI gene (formerly Entrezgene);Acc:733702]	2.004	1.00287	0.000248262	0.00205346	yes	up	1.71	1.66	2.88	2.88	2.46	1.99	2.08333	2.44333
ENSSSCG00000014336	EGR1	early growth response 1 [Source:VGNC Symbol;Acc:VGNC:87590]	0.441	-1.17955	1.43023e-13	6.71317e-12	yes	down	3.91	4.07	4.83	1.55	1.25	1.38	4.27	1.39333
ENSSSCG00000040648	CCL8	chemokine (C-C motif) ligand 8 [Source:NCBI gene (formerly Entrezgene);Acc:100302703]	0.414	-1.27252	0.0019014	0.0116124	yes	down	3.15	2.29	2.19	0.97	0.72	0.59	2.54333	0.76
ENSSSCG00000002383	FOS	Fos proto-oncogene, AP-1 transcription factor subunit [Source:NCBI gene (formerly Entrezgene);Acc:100144486]	0.379	-1.39886	5.20061e-83	7.05462e-80	yes	down	93.69	82.34	98.17	22.12	21.09	19.65	91.4	20.9533
ENSSSCG00000016122	CTLA4	cytotoxic T-lymphocyte associated protein 4 [Source:NCBI gene (formerly Entrezgene);Acc:397286]	0.354	-1.49888	3.26668e-07	5.37774e-06	yes	down	1.31	1.64	1.82	0.76	0.58	0.34	1.59	0.56
ENSSSCG00000011806	MASP1	mannan binding lectin serine peptidase 1 [Source:VGNC Symbol;Acc:VGNC:90032]	0.205	-2.28381	0.00352966	0.0192831	yes	down	0.08	0.13	0.13	0.03	0.02	0.01	0.113333	0.02
ENSSSCG00000008953	CXCL8	C-X-C motif chemokine ligand 8 [Source:VGNC Symbol;Acc:VGNC:87106]	0.131	-2.93183	1.64787e-27	2.4837e-25	yes	down	4.22	5.01	5.01	0.38	0.56	0.52	4.74667	0.486667
ENSSSCG00000008959	CXCL2	chemokine (C-X-C motif) ligand 2 [Source:NCBI gene (formerly Entrezgene);Acc:414904]	0.131	-2.92781	2.9621e-49	1.6742e-46	yes	down	16.37	13.12	19.25	2.07	1.24	1.52	16.2467	1.61
