# Supplementary material for: Molecular Signatures in Swine Innate and Adaptive Immune Responses to African Swine Fever Virus Antigens p30/p54/CD2v Expressed Using a Highly Efficient Semliki Forest Virus Replicon System
Source: Int J Mol Sci. 2023 May 26;24(11):9316. doi: 10.3390/ijms24119316 (PMC10253217; doi:10.3390/ijms24119316)
Supplement: Supplementary file 1 [file ijms-24-09316-s001.zip › Table S1. Immune system-related DEGs/#7 DEGs in Immune system.xlsx]

## Sheet: 表达差异详情表 (2)
Gene_id	Gene name	Gene description	FC(D29_7/D28_7)	Log2FC(D29_7/D28_7)	Pvalue	Padjust	Significant	Regulate	D28_7_1	D28_7_2	D28_7_3	D29_7_1	D29_7_2	D29_7_3	D28_7	D29_7
ENSSSCG00000006590	S100A8	S100 calcium binding protein A8 [Source:VGNC Symbol;Acc:VGNC:92546]	6.883	2.78295	1.33064e-90	1.43055e-87	yes	up	37.16	49.89	32.21	218.17	223.95	275.16	39.7533	239.093
ENSSSCG00000044704	SMIM9	small integral membrane protein 9 [Source:NCBI gene (formerly Entrezgene);Acc:102165426]	5.769	2.52822	5.21779e-07	6.56089e-06	yes	up	0.26	0.38	0.39	1.1	1.35	1.84	0.343333	1.43
ENSSSCG00000038706	C1QC	complement C1q C chain [Source:VGNC Symbol;Acc:VGNC:85978]	5.751	2.52388	0.000219994	0.00155686	yes	up	0.1	0.17	0.12	0.54	0.48	0.99	0.13	0.67
ENSSSCG00000006588		S100 calcium binding protein A9 [Source:VGNC Symbol;Acc:VGNC:92547]	4.579	2.19497	5.15256e-90	5.11332e-87	yes	up	92.59	95.54	87.89	342.29	348.78	412.7	92.0067	367.923
ENSSSCG00000038879	RELB	RELB proto-oncogene, NF-kB subunit [Source:VGNC Symbol;Acc:VGNC:92204]	4.139	2.04916	0.00035387	0.0023581	yes	up	0.94	1.48	0.52	1.7	2.99	5.91	0.98	3.53333
ENSSSCG00000045883		leukocyte immunoglobulin-like receptor subfamily A member 6 [Source:NCBI gene (formerly Entrezgene);Acc:100521529]	3.907	1.96617	1.6122e-24	9.81085e-23	yes	up	2.18	1.51	0.89	4.4	5.08	5.74	1.52667	5.07333
ENSSSCG00000013181	SERPING1	serpin family G member 1 [Source:VGNC Symbol;Acc:VGNC:92745]	3.813	1.93081	9.62575e-69	5.39921e-66	yes	up	12.88	13.5	9.82	37.14	34.83	48.38	12.0667	40.1167
ENSSSCG00000015353	SCIN	scinderin [Source:NCBI gene (formerly Entrezgene);Acc:100512981]	3.456	1.7891	5.97362e-05	0.000490864	yes	up	0.22	0.1	0.22	0.54	0.49	0.59	0.18	0.54
ENSSSCG00000005533	PTGS1	prostaglandin-endoperoxide synthase 1 [Source:VGNC Symbol;Acc:VGNC:91958]	3.334	1.73707	0.000294738	0.00200761	yes	up	0.11	0.24	0.08	0.4	0.38	0.45	0.143333	0.41
ENSSSCG00000032474	CXCL10	C-X-C motif chemokine ligand 10 [Source:VGNC Symbol;Acc:VGNC:87101]	3.169	1.66421	3.19283e-43	7.22645e-41	yes	up	7.84	7.94	7.11	20.9	16.41	27.11	7.63	21.4733
ENSSSCG00000017920		C-X-C motif chemokine ligand 16 [Source:VGNC Symbol;Acc:VGNC:97955]	3.025	1.59686	3.7852e-17	1.41956e-15	yes	up	2.84	2.39	2.09	5.43	6.21	7.05	2.44	6.23
ENSSSCG00000014369	CD14	CD14 molecule [Source:VGNC Symbol;Acc:VGNC:86389]	2.804	1.48748	1.1269e-39	1.93842e-37	yes	up	51.13	47.37	41.1	101.89	109.63	125.2	46.5333	112.24
ENSSSCG00000012853	IRF7	interferon regulatory factor 7 [Source:VGNC Symbol;Acc:VGNC:89210]	2.735	1.45178	1.08647e-36	1.46006e-34	yes	up	195.14	192.25	166.8	398.38	436.5	469.92	184.73	434.933
ENSSSCG00000032434	PLAUR	plasminogen activator, urokinase receptor [Source:VGNC Symbol;Acc:VGNC:91512]	2.675	1.41941	4.08688e-15	1.24059e-13	yes	up	4.71	3.52	4.15	8.76	8.32	12.3	4.12667	9.79333
ENSSSCG00000011322	CCR1	C-C motif chemokine receptor 1 [Source:NCBI gene (formerly Entrezgene);Acc:414374]	2.615	1.38692	6.24036e-88	5.75049e-85	yes	up	89.51	93.02	74.65	193.17	151.56	246.95	85.7267	197.227
ENSSSCG00000046439	GNG10	G protein subunit gamma 10 [Source:NCBI gene (formerly Entrezgene);Acc:100515992]	2.54	1.34456	2.86129e-81	2.4609e-78	yes	up	88.29	96.51	85.24	206.52	154.89	253.43	90.0133	204.947
ENSSSCG00000000648	CLEC7A	C-type lectin domain containing 7A [Source:VGNC Symbol;Acc:VGNC:86758]	2.483	1.3118	1.98843e-08	3.09815e-07	yes	up	4.66	2.24	3.98	17.91	4	9.95	3.62667	10.62
ENSSSCG00000040811	PYCARD	apoptosis-associated speck-like protein containing a CARD [Source:NCBI gene (formerly Entrezgene);Acc:100522011]	2.458	1.29756	7.56371e-23	4.13472e-21	yes	up	47.21	51.01	44.36	93.33	101.19	107.93	47.5267	100.817
ENSSSCG00000035226		-	2.44	1.28683	6.21676e-30	5.10843e-28	yes	up	10.87	11.81	10.34	21.05	16.69	28.62	11.0067	22.12
ENSSSCG00000015662	C4BPA	complement component 4 binding protein, alpha [Source:NCBI gene (formerly Entrezgene);Acc:396982]	2.397	1.26096	6.32725e-51	1.81395e-48	yes	up	18.1	19.21	16.57	38.29	25.88	49.13	17.96	37.7667
ENSSSCG00000014565		interferon-induced transmembrane protein 1 [Source:NCBI gene (formerly Entrezgene);Acc:100127358]	2.345	1.22964	7.38162e-30	6.02724e-28	yes	up	1898.57	1948.01	1646.42	3465	3741.08	4194.67	1831	3800.25
ENSSSCG00000006357	FCER1G	Fc fragment of IgE receptor Ig [Source:VGNC Symbol;Acc:VGNC:88061]	2.343	1.22832	1.16162e-39	1.97185e-37	yes	up	110.09	113.24	94	192.05	188.32	263.22	105.777	214.53
ENSSSCG00000034207	CEBPB	CCAAT enhancer binding protein beta [Source:VGNC Symbol;Acc:VGNC:95883]	2.304	1.20383	2.37089e-30	2.02562e-28	yes	up	62.77	78.32	56.4	116.06	116.84	163.14	65.83	132.013
ENSSSCG00000037426		leukocyte immunoglobulin-like receptor subfamily A member 6 [Source:NCBI gene (formerly Entrezgene);Acc:100517285]	2.301	1.20203	2.43774e-41	4.91396e-39	yes	up	65.96	64.7	48.57	101.54	83.9	111.12	59.7433	98.8533
ENSSSCG00000002829	MMP2	matrix metallopeptidase 2 [Source:VGNC Symbol;Acc:VGNC:90274]	2.264	1.17887	0.00358858	0.017372	yes	up	0.26	0.42	0.17	0.42	0.41	0.59	0.283333	0.473333
ENSSSCG00000011528	IL5RA	interleukin 5 receptor subunit alpha [Source:VGNC Symbol;Acc:VGNC:89111]	2.263	1.1781	0.00030163	0.00205208	yes	up	0.55	0.77	0.68	1.28	1.15	1.38	0.666667	1.27
ENSSSCG00000016504	TBXAS1	thromboxane A synthase 1 [Source:NCBI gene (formerly Entrezgene);Acc:397112]	2.257	1.17444	2.87648e-30	2.39416e-28	yes	up	13.22	13.5	11.34	23.73	22.3	31.43	12.6867	25.82
ENSSSCG00000000660	A2M	alpha-2-macroglobulin [Source:NCBI gene (formerly Entrezgene);Acc:403166]	2.248	1.1684	9.74624e-20	4.26224e-18	yes	up	2.27	2.16	1.72	4.11	2.68	5.19	2.05	3.99333
ENSSSCG00000036521	TNFSF13	TNF superfamily member 13 [Source:VGNC Symbol;Acc:VGNC:98380]	2.241	1.16434	2.89088e-07	3.79788e-06	yes	up	2.68	2.71	1.46	3.84	3.73	4.39	2.28333	3.98667
ENSSSCG00000015037	IL18	interleukin 18 [Source:NCBI gene (formerly Entrezgene);Acc:397057]	2.239	1.16283	1.85298e-35	2.2767e-33	yes	up	21.7	26.68	23.95	44.44	33.15	57.3	24.11	44.9633
ENSSSCG00000039956		leukocyte immunoglobulin-like receptor subfamily A member 2 [Source:NCBI gene (formerly Entrezgene);Acc:100622460]	2.239	1.16293	7.55918e-26	4.9253e-24	yes	up	7.81	9.66	7.44	15.96	12.64	20.91	8.30333	16.5033
ENSSSCG00000038418		C-type lectin domain family 4 member E [Source:NCBI gene (formerly Entrezgene);Acc:110260748]	2.238	1.16233	1.23307e-22	6.68395e-21	yes	up	9.33	10.66	8.97	22.28	16.17	28.17	9.65333	22.2067
ENSSSCG00000013418	CFD	complement factor D [Source:VGNC Symbol;Acc:VGNC:86609]	2.236	1.16109	6.69292e-26	4.38301e-24	yes	up	446.37	454.4	390.2	761.31	821.71	907.98	430.323	830.333
ENSSSCG00000001703	NFKBIE	NFKB inhibitor epsilon [Source:VGNC Symbol;Acc:VGNC:90724]	2.235	1.16044	5.50597e-20	2.48365e-18	yes	up	9.93	11.69	6.96	18.28	15.97	20.92	9.52667	18.39
ENSSSCG00000035457		C-type lectin domain family 4 member E-like [Source:NCBI gene (formerly Entrezgene);Acc:110258711]	2.225	1.15405	0.00014271	0.00105811	yes	up	1.59	0.95	0.84	3.04	1.73	2.04	1.12667	2.27
ENSSSCG00000010312	PLAU	plasminogen activator, urokinase [Source:VGNC Symbol;Acc:VGNC:91511]	2.207	1.14237	4.72026e-10	9.02164e-09	yes	up	2.04	2.12	1.77	3.84	3.36	4.15	1.97667	3.78333
ENSSSCG00000004520	MAPK4	mitogen-activated protein kinase 4 [Source:VGNC Symbol;Acc:VGNC:90004]	2.206	1.14142	5.5685e-07	6.98146e-06	yes	up	0.6	0.56	0.5	1.24	0.73	1.3	0.553333	1.09
ENSSSCG00000007722	NCF1	neutrophil cytosolic factor 1 [Source:NCBI gene (formerly Entrezgene);Acc:100134857]	2.19	1.13093	9.68443e-35	1.13581e-32	yes	up	74.74	79.89	66.69	132.33	129.27	167.1	73.7733	142.9
ENSSSCG00000030732	GP1BB	glycoprotein Ib platelet subunit beta [Source:VGNC Symbol;Acc:VGNC:88564]	2.185	1.12761	1.0938e-07	1.54389e-06	yes	up	10.02	12.69	10.74	15.68	24.26	21.8	11.15	20.58
ENSSSCG00000021206	IL1RAP	interleukin 1 receptor accessory protein [Source:VGNC Symbol;Acc:VGNC:98046]	2.156	1.10806	4.56473e-33	4.78777e-31	yes	up	6.55	7.93	7.75	15.79	11.17	18.32	7.41	15.0933
ENSSSCG00000029371	C5AR1	complement C5a receptor 1 [Source:VGNC Symbol;Acc:VGNC:86038]	2.154	1.10714	7.42368e-27	5.09431e-25	yes	up	16.83	14.43	11.3	25.13	21.38	34.51	14.1867	27.0067
ENSSSCG00000005638		lipocalin 2 [Source:VGNC Symbol;Acc:VGNC:89662]	2.148	1.10302	1.9177e-10	3.88386e-09	yes	up	3.66	3.89	2.81	5.7	6.07	6.86	3.45333	6.21
ENSSSCG00000003578	FGR	FGR proto-oncogene, Src family tyrosine kinase [Source:VGNC Symbol;Acc:VGNC:88124]	2.147	1.10262	2.73728e-45	6.92424e-43	yes	up	47.84	51.01	46.21	87.71	74.91	105.67	48.3533	89.43
ENSSSCG00000036017		-	2.114	1.07992	1.45319e-08	2.3289e-07	yes	up	2.96	2.69	2.26	4.83	3.65	5.82	2.63667	4.76667
ENSSSCG00000014997		caspase-13 [Source:NCBI gene (formerly Entrezgene);Acc:100522887]	2.105	1.07395	1.22347e-38	1.973e-36	yes	up	26.89	28.94	26.96	55.24	37.06	64.82	27.5967	52.3733
ENSSSCG00000036317	VASP	vasodilator stimulated phosphoprotein [Source:VGNC Symbol;Acc:VGNC:94804]	2.084	1.05909	2.61125e-36	3.47296e-34	yes	up	203.96	204.35	170.85	338.62	310.63	403.89	193.053	351.047
ENSSSCG00000007240	HCK	HCK proto-oncogene, Src family tyrosine kinase [Source:VGNC Symbol;Acc:VGNC:96341]	2.083	1.05866	5.27112e-41	1.03035e-38	yes	up	81.92	83.28	66.37	134.04	115.56	170.61	77.19	140.07
ENSSSCG00000002919	TYROBP	transmembrane immune signaling adaptor TYROBP [Source:VGNC Symbol;Acc:VGNC:94619]	2.033	1.02331	5.75724e-25	3.60554e-23	yes	up	439.92	450.27	370.82	691.45	702.49	857.09	420.337	750.343
ENSSSCG00000009051	IL15	interleukin 15 [Source:VGNC Symbol;Acc:VGNC:89083]	2.029	1.02103	1.58629e-08	2.52651e-07	yes	up	2.45	2.87	2.88	5.66	3.07	6.63	2.73333	5.12
ENSSSCG00000008820	TEC	tec protein tyrosine kinase [Source:VGNC Symbol;Acc:VGNC:93857]	2.013	1.00963	1.18661e-24	7.2552e-23	yes	up	8.96	8.86	8.43	15.63	12.08	19.11	8.75	15.6067
ENSSSCG00000031149	IFN-ALPHA-15	interferon-alpha-15 [Source:NCBI gene (formerly Entrezgene);Acc:100152504]	0.498	-1.0051	2.3608e-06	2.64841e-05	yes	down	4.39	4.88	4.65	2	1.36	2.9	4.64	2.08667
ENSSSCG00000051680	IFN-OMEGA-6	interferon omega 6 [Source:NCBI gene (formerly Entrezgene);Acc:100154912]	0.487	-1.03718	7.34262e-06	7.41214e-05	yes	down	1.99	2.78	1.95	1.14	0.49	1.07	2.24	0.9
ENSSSCG00000043301	IFN-ALPHA-8	interferon-alpha-8 [Source:NCBI gene (formerly Entrezgene);Acc:100153724]	0.48	-1.05937	1.79624e-06	2.06372e-05	yes	down	1.12	1.3	1.03	0.58	0.36	0.53	1.15	0.49
ENSSSCG00000031912		-	0.444	-1.17298	7.87836e-39	1.28657e-36	yes	down	44.66	52.78	42.86	20.06	13.22	21.55	46.7667	18.2767
ENSSSCG00000047475		-	0.441	-1.18064	1.89705e-05	0.000173451	yes	down	2.39	3.27	1.33	1.75	0.29	0.43	2.33	0.823333
ENSSSCG00000015294		-	0.436	-1.1979	0.0069122	0.0298741	yes	down	0.22	0.16	0.2	0.1	0.05	0.07	0.193333	0.0733333
ENSSSCG00000032343	CCL4	C-C motif chemokine ligand 4 [Source:NCBI gene (formerly Entrezgene);Acc:396668]	0.405	-1.30306	5.85552e-10	1.10765e-08	yes	down	9.3	12.82	11.25	3.51	3.58	3.13	11.1233	3.40667
ENSSSCG00000016122	CTLA4	cytotoxic T-lymphocyte associated protein 4 [Source:NCBI gene (formerly Entrezgene);Acc:397286]	0.389	-1.3633	7.90688e-07	9.64147e-06	yes	down	1.48	1.72	1.45	0.69	0.66	0.82	1.55	0.723333
ENSSSCG00000039214		interleukin 1 beta [Source:NCBI gene (formerly Entrezgene);Acc:397122]	0.38	-1.39512	8.58399e-37	1.17811e-34	yes	down	14.31	17.77	15.03	8.15	6.14	9.99	15.7033	8.09333
ENSSSCG00000005152	IFN-DELTA-1	Sus scrofa interferon-delta-2 (IFN-DELTA-2), mRNA. [Source:RefSeq mRNA;Acc:NM_001166321]	0.358	-1.48295	5.30968e-05	0.000441367	yes	down	1.9	2.34	1.63	0.61	0.57	0.7	1.95667	0.626667
ENSSSCG00000001404	TNF	tumor necrosis factor [Source:VGNC Symbol;Acc:VGNC:94249]	0.327	-1.61269	2.86045e-23	1.62567e-21	yes	down	4.62	5.39	4.77	1.7	1.02	1.87	4.92667	1.53
ENSSSCG00000044758		-	0.288	-1.794	0.00250162	0.0127261	yes	down	0.14	0.22	0.17	0.03	0.04	0.05	0.176667	0.04
ENSSSCG00000031616	FOSB	FosB proto-oncogene, AP-1 transcription factor subunit [Source:VGNC Symbol;Acc:VGNC:88190]	0.249	-2.00442	2.06763e-15	6.47439e-14	yes	down	1.35	1.53	1.42	0.39	0.27	0.42	1.43333	0.36
ENSSSCG00000040648	CCL8	chemokine (C-C motif) ligand 8 [Source:NCBI gene (formerly Entrezgene);Acc:100302703]	0.243	-2.04108	1.35416e-25	8.735e-24	yes	down	11.28	15.09	12.42	2.78	2.83	4.1	12.93	3.23667
ENSSSCG00000024136	AMPH	amphiphysin [Source:VGNC Symbol;Acc:VGNC:85289]	0.216	-2.21303	3.1949e-05	0.000277185	yes	down	0.4	0.51	0.37	0.07	0.08	0.1	0.426667	0.0833333
ENSSSCG00000008953	CXCL8	C-X-C motif chemokine ligand 8 [Source:VGNC Symbol;Acc:VGNC:87106]	0.194	-2.36504	2.35141e-11	5.2393e-10	yes	down	1.7	1.88	2.36	0.38	0.32	0.43	1.98	0.376667
ENSSSCG00000014336	EGR1	early growth response 1 [Source:VGNC Symbol;Acc:VGNC:87590]	0.181	-2.46777	2.35111e-24	1.41077e-22	yes	down	2.52	2.69	2.67	0.46	0.38	0.4	2.62667	0.413333
ENSSSCG00000010224	EGR2	early growth response 2 [Source:NCBI gene (formerly Entrezgene);Acc:100038004]	0.162	-2.62721	1.4293e-31	1.3171e-29	yes	down	3.24	4.12	3.38	0.53	0.47	0.5	3.58	0.5
ENSSSCG00000017700	CCL3L1	chemokine (C-C motif) ligand 3-like 1 [Source:NCBI gene (formerly Entrezgene);Acc:494459]	0.069	-3.85741	2.57491e-49	7.06784e-47	yes	down	11.98	14.36	12.45	2.1	1.01	1.15	12.93	1.42
ENSSSCG00000002383	FOS	Fos proto-oncogene, AP-1 transcription factor subunit [Source:NCBI gene (formerly Entrezgene);Acc:100144486]	0.063	-3.98605	4.87372e-274	6.28759e-270	yes	down	57.89	63.98	53.9	4.11	3.51	5.12	58.59	4.24667
ENSSSCG00000008959	CXCL2	chemokine (C-X-C motif) ligand 2 [Source:NCBI gene (formerly Entrezgene);Acc:414904]	0.016	-6.00616	3.55495e-54	1.23953e-51	yes	down	13.59	15.15	13.91	0.23	0.07	0.65	14.2167	0.316667
