# Supplementary material for: Molecular Signatures in Swine Innate and Adaptive Immune Responses to African Swine Fever Virus Antigens p30/p54/CD2v Expressed Using a Highly Efficient Semliki Forest Virus Replicon System
Source: Int J Mol Sci. 2023 May 26;24(11):9316. doi: 10.3390/ijms24119316 (PMC10253217; doi:10.3390/ijms24119316)
Supplement: Supplementary file 1 [file ijms-24-09316-s001.zip › Table S1. Immune system-related DEGs/#8 DEGs in Immune system.xlsx]

## Sheet: 表达差异详情表 (3)
Gene_id	Gene name	Gene description	FC(D29_8/D28_8)	Log2FC(D29_8/D28_8)	Pvalue	Padjust	Significant	Regulate	D28_8_1	D28_8_2	D28_8_3	D29_8_1	D29_8_2	D29_8_3	D28_8	D29_8
ENSSSCG00000030732	GP1BB	glycoprotein Ib platelet subunit beta [Source:VGNC Symbol;Acc:VGNC:88564]	3.61	1.85217	1.32732e-12	2.45019e-10	yes	up	6.27	5.88	7.9	16.77	17.93	24.22	6.68333	19.64
ENSSSCG00000036779	5_8S_rRNA	5.8S ribosomal RNA [Source:RFAM;Acc:RF00002]	3.473	1.79598	0.000223389	0.00317749	yes	up	59.23	125.31	60.73	331.49	262.76	409.85	81.7567	334.7
ENSSSCG00000037563	5_8S_rRNA	5.8S ribosomal RNA [Source:RFAM;Acc:RF00002]	3.473	1.79598	0.000223389	0.00317749	yes	up	59.23	125.31	60.73	331.49	262.76	409.85	81.7567	334.7
ENSSSCG00000038753	5_8S_rRNA	5.8S ribosomal RNA [Source:RFAM;Acc:RF00002]	3.473	1.79598	0.000223389	0.00317749	yes	up	59.23	125.31	60.73	331.49	262.76	409.85	81.7567	334.7
ENSSSCG00000010312	PLAU	plasminogen activator, urokinase [Source:VGNC Symbol;Acc:VGNC:91511]	3.274	1.71103	2.68478e-12	4.61186e-10	yes	up	0.8	0.78	0.9	3.43	1.67	1.95	0.826667	2.35
ENSSSCG00000006590	S100A8	S100 calcium binding protein A8 [Source:VGNC Symbol;Acc:VGNC:92546]	2.856	1.51406	9.30163e-18	3.3836e-15	yes	up	44.07	41.97	44.88	110.19	102.83	106.79	43.64	106.603
ENSSSCG00000011528	IL5RA	interleukin 5 receptor subunit alpha [Source:VGNC Symbol;Acc:VGNC:89111]	2.62	1.38976	6.41361e-06	0.000176667	yes	up	0.53	0.76	0.89	2.43	1.26	1.12	0.726667	1.60333
ENSSSCG00000001959	CFL2	cofilin 2 [Source:VGNC Symbol;Acc:VGNC:86611]	2.569	1.36094	3.61602e-05	0.000743045	yes	up	0.33	0.33	0.48	1.33	0.56	0.64	0.38	0.843333
ENSSSCG00000032434	PLAUR	plasminogen activator, urokinase receptor [Source:VGNC Symbol;Acc:VGNC:91512]	2.491	1.3166	1.58548e-10	1.70514e-08	yes	up	3.07	3.08	3.08	7.6	5.14	6.44	3.07667	6.39333
ENSSSCG00000034722	CCL14	C-C motif chemokine ligand 14 [Source:VGNC Symbol;Acc:VGNC:86336]	2.368	1.24391	5.3919e-09	3.96946e-07	yes	up	8.05	6.85	5.49	16.53	12.78	12.21	6.79667	13.84
ENSSSCG00000021203	PIK3CB	phosphatidylinositol-4,5-bisphosphate 3-kinase catalytic subunit beta [Source:VGNC Symbol;Acc:VGNC:91441]	2.209	1.14317	2.60378e-14	6.193e-12	yes	up	1.12	1.13	1.19	3.76	1.69	1.64	1.14667	2.36333
ENSSSCG00000000660	A2M	alpha-2-macroglobulin [Source:NCBI gene (formerly Entrezgene);Acc:403166]	2.111	1.07771	8.69039e-17	2.75597e-14	yes	up	2.95	2.84	2.85	7.81	4.41	4.05	2.88	5.42333
ENSSSCG00000026042	ULBP1	UL16 binding protein 1 [Source:NCBI gene (formerly Entrezgene);Acc:445523]	2.096	1.06779	0.000861848	0.00914667	yes	up	0.38	0.54	0.51	1.02	0.78	0.73	0.476667	0.843333
ENSSSCG00000024311	CCR2	C-C motif chemokine receptor 2 [Source:VGNC Symbol;Acc:VGNC:86370]	2.062	1.04378	4.93883e-26	3.59314e-23	yes	up	31.69	32.24	30.76	85.68	45.62	45.6	31.5633	58.9667
ENSSSCG00000004890	SERPINB2	serpin family B member 2 [Source:VGNC Symbol;Acc:VGNC:92737]	2.03	1.02152	0.00696956	0.0434255	yes	up	0.55	0.43	0.62	1.06	0.78	0.87	0.533333	0.903333
ENSSSCG00000014434	IL17B	interleukin 17B [Source:VGNC Symbol;Acc:VGNC:99764]	0.496	-1.01104	1.24092e-06	4.46448e-05	yes	down	1.78	3.05	2.15	1.26	0.86	0.77	2.32667	0.963333
ENSSSCG00000000640		NKG2-A/NKG2-B type II integral membrane protein [Source:NCBI gene (formerly Entrezgene);Acc:100523789]	0.493	-1.01899	0.000761714	0.00827118	yes	down	3.04	2.94	4.29	2.33	0.97	1.29	3.42333	1.53
ENSSSCG00000044574		-	0.493	-1.02086	1.89189e-11	2.75281e-09	yes	down	108.98	142.02	109.79	54.31	52.08	41.51	120.263	49.3
ENSSSCG00000051482		-	0.479	-1.06118	0.00282106	0.0224431	yes	down	1.18	2.12	1.25	0.91	0.23	0.63	1.51667	0.59
ENSSSCG00000031149	IFN-ALPHA-15	interferon-alpha-15 [Source:NCBI gene (formerly Entrezgene);Acc:100152504]	0.478	-1.06635	5.61701e-06	0.000158897	yes	down	3.52	4.38	4.07	2.67	1.07	1.16	3.99	1.63333
ENSSSCG00000031912		-	0.452	-1.14692	2.37761e-25	1.5477e-22	yes	down	27.53	27.93	27.33	14.58	8.87	9	27.5967	10.8167
ENSSSCG00000036297		-	0.438	-1.19218	4.49473e-05	0.000886615	yes	down	2.24	2.28	2.5	1.58	0.88	0.56	2.34	1.00667
ENSSSCG00000001979		mast cell protease 3 [Source:NCBI gene (formerly Entrezgene);Acc:100739080]	0.415	-1.26973	0.00416872	0.0302125	yes	down	3.44	1.98	2.11	1.25	0.97	0.55	2.51	0.923333
ENSSSCG00000031616	FOSB	FosB proto-oncogene, AP-1 transcription factor subunit [Source:VGNC Symbol;Acc:VGNC:88190]	0.382	-1.38772	9.97476e-06	0.000257553	yes	down	1.25	1.11	0.86	0.37	0.35	0.55	1.07333	0.423333
ENSSSCG00000047475		-	0.37	-1.43486	9.45801e-08	4.7359e-06	yes	down	1.26	2.94	1.46	1.05	0.52	0.61	1.88667	0.726667
ENSSSCG00000004154	TNFAIP3	TNF alpha induced protein 3 [Source:VGNC Symbol;Acc:VGNC:94252]	0.36	-1.47546	3.59237e-38	5.5538e-35	yes	down	12.1	14.91	12.22	5.57	3.25	3.41	13.0767	4.07667
ENSSSCG00000016450	NOS3	nitric oxide synthase 3 [Source:NCBI gene (formerly Entrezgene);Acc:397557]	0.354	-1.49646	5.4017e-05	0.00102467	yes	down	0.58	1.05	0.75	0.28	0.26	0.18	0.793333	0.24
ENSSSCG00000016122	CTLA4	cytotoxic T-lymphocyte associated protein 4 [Source:NCBI gene (formerly Entrezgene);Acc:397286]	0.327	-1.61137	1.11524e-06	4.11741e-05	yes	down	1.43	2.05	0.95	0.9	0.4	0.35	1.47667	0.55
ENSSSCG00000010224	EGR2	early growth response 2 [Source:NCBI gene (formerly Entrezgene);Acc:100038004]	0.323	-1.63187	1.2106e-09	1.10909e-07	yes	down	1.88	1.61	1.99	0.82	0.38	0.39	1.82667	0.53
ENSSSCG00000045794		guanine nucleotide-binding protein G(I)/G(S)/G(O) subunit gamma-T2 [Source:NCBI gene (formerly Entrezgene);Acc:100621431]	0.28	-1.83831	0.000108518	0.00178005	yes	down	0.7	0.91	0.55	0.18	0.18	0.14	0.72	0.166667
ENSSSCG00000024136	AMPH	amphiphysin [Source:VGNC Symbol;Acc:VGNC:85289]	0.204	-2.29246	1.20243e-11	1.836e-09	yes	down	1.14	1.12	1.25	0.28	0.12	0.23	1.17	0.21
ENSSSCG00000008953	CXCL8	C-X-C motif chemokine ligand 8 [Source:VGNC Symbol;Acc:VGNC:87106]	0.125	-3.00574	8.24525e-30	8.4981e-27	yes	down	4.75	5.7	4.46	1.14	0.56	0.41	4.97	0.703333
ENSSSCG00000014336	EGR1	early growth response 1 [Source:VGNC Symbol;Acc:VGNC:87590]	0.11	-3.18278	1.83232e-38	3.23745e-35	yes	down	3.51	3.65	3.28	0.4	0.22	0.37	3.48	0.33
ENSSSCG00000015326	COL1A2	collagen type I alpha 2 chain [Source:VGNC Symbol;Acc:VGNC:86871]	0.109	-3.19846	4.59184e-08	2.52408e-06	yes	down	0.29	0.37	0.35	0.08	0.01	0.02	0.336667	0.0366667
ENSSSCG00000036135	COL1A1	collagen type I alpha 1 chain [Source:VGNC Symbol;Acc:VGNC:86870]	0.062	-4.01129	1.12122e-13	2.52131e-11	yes	down	0.46	0.52	0.44	0.06	0.01	0.01	0.473333	0.0266667
ENSSSCG00000008959	CXCL2	chemokine (C-X-C motif) ligand 2 [Source:NCBI gene (formerly Entrezgene);Acc:414904]	0.057	-4.1274	8.04738e-24	4.52409e-21	yes	down	4.46	5.83	5.19	0.48	0.19	0.28	5.16	0.316667
ENSSSCG00000002383	FOS	Fos proto-oncogene, AP-1 transcription factor subunit [Source:NCBI gene (formerly Entrezgene);Acc:100144486]	0.042	-4.57841	9.58047e-245	1.18491e-240	yes	down	77.32	81.88	75.64	3.19	1.94	2.97	78.28	2.7
ENSSSCG00000016034	COL3A1	collagen type III alpha 1 chain [Source:VGNC Symbol;Acc:VGNC:95979]	0.037	-4.76223	5.84068e-12	9.63166e-10	yes	down	0.48	0.43	0.43	0.03	0.01	0.01	0.446667	0.0166667
