# Supplementary material for: Molecular Signatures in Swine Innate and Adaptive Immune Responses to African Swine Fever Virus Antigens p30/p54/CD2v Expressed Using a Highly Efficient Semliki Forest Virus Replicon System
Source: Int J Mol Sci. 2023 May 26;24(11):9316. doi: 10.3390/ijms24119316 (PMC10253217; doi:10.3390/ijms24119316)
Supplement: Supplementary file 1 [file ijms-24-09316-s001.zip › Table S2 trait- correlated DEGs/KEGG_Immune system #1 Trait-corrlated DEGs.csv]

Num	Pathway id	Description	Database	Ratio_in_study	Ratio_in_pop	Pvalue	Padjust	First Category	Second Category	Gene_ids	Gene_names
10	map04657	IL-17 signaling pathway	KEGG PATHWAY	10/153	100/16581	2.83247793056E-8	5.83490453694E-6	Organismal Systems	Immune system	ENSSSCG00000004154|ENSSSCG00000014434|ENSSSCG00000008959|ENSSSCG00000015579|ENSSSCG00000001952|ENSSSCG00000039214|ENSSSCG00000002383|ENSSSCG00000031616|ENSSSCG00000031912|ENSSSCG00000001404	TNFAIP3;IL17B;CXCL2;PTGS2;NFKBIA;;FOS;FOSB;;TNF
9	map04625	C-type lectin receptor signaling pathway	KEGG PATHWAY	9/153	119/16581	1.56168703397E-6	8.04268822496E-5	Organismal Systems	Immune system	ENSSSCG00000027426|ENSSSCG00000038418|ENSSSCG00000035457|ENSSSCG00000015579|ENSSSCG00000010224|ENSSSCG00000001952|ENSSSCG00000039214|ENSSSCG00000031912|ENSSSCG00000001404	BCL3;;;PTGS2;EGR2;NFKBIA;;;TNF
9	map04621	NOD-like receptor signaling pathway	KEGG PATHWAY	9/153	177/16581	3.92127651571E-5	0.000807782962237	Organismal Systems	Immune system	ENSSSCG00000004154|ENSSSCG00000008959|ENSSSCG00000001952|ENSSSCG00000039214|ENSSSCG00000031912|ENSSSCG00000036297|ENSSSCG00000001404|ENSSSCG00000015037|ENSSSCG00000005503	TNFAIP3;CXCL2;NFKBIA;;;;TNF;IL18;TLR4
7	map04620	Toll-like receptor signaling pathway	KEGG PATHWAY	7/153	115/16581	9.45855555304E-5	0.00129897496262	Organismal Systems	Immune system	ENSSSCG00000017700|ENSSSCG00000001952|ENSSSCG00000039214|ENSSSCG00000002383|ENSSSCG00000031912|ENSSSCG00000001404|ENSSSCG00000005503	CCL3L1;NFKBIA;;FOS;;TNF;TLR4
5	map04623	Cytosolic DNA-sensing pathway	KEGG PATHWAY	5/153	74/16581	0.000604741065476	0.00593222188038	Organismal Systems	Immune system	ENSSSCG00000001952|ENSSSCG00000007508|ENSSSCG00000039214|ENSSSCG00000015037|ENSSSCG00000030408	NFKBIA;ZBP1;;IL18;DDX58
6	map04660	T cell receptor signaling pathway	KEGG PATHWAY	6/153	156/16581	0.00326828730887	0.0240452566295	Organismal Systems	Immune system	ENSSSCG00000044150|ENSSSCG00000001952|ENSSSCG00000002383|ENSSSCG00000031912|ENSSSCG00000016122|ENSSSCG00000001404	;NFKBIA;FOS;;CTLA4;TNF
6	map04659	Th17 cell differentiation	KEGG PATHWAY	6/153	167/16581	0.00455998992852	0.0293549351648	Organismal Systems	Immune system	ENSSSCG00000044150|ENSSSCG00000021206|ENSSSCG00000001952|ENSSSCG00000039214|ENSSSCG00000002383|ENSSSCG00000031912	;IL1RAP;NFKBIA;;FOS;
4	map04622	RIG-I-like receptor signaling pathway	KEGG PATHWAY	4/153	82/16581	0.00698500293789	0.0411117315773	Organismal Systems	Immune system	ENSSSCG00000001404|ENSSSCG00000001952|ENSSSCG00000030408|ENSSSCG00000017416	TNF;NFKBIA;DDX58;DHX58
6	map04062	Chemokine signaling pathway	KEGG PATHWAY	6/153	186/16581	0.00762532113807	0.0424544906606	Organismal Systems	Immune system	ENSSSCG00000017700|ENSSSCG00000024344|ENSSSCG00000008959|ENSSSCG00000001952|ENSSSCG00000024024|ENSSSCG00000026707	CCL3L1;CCR5;CXCL2;NFKBIA;CX3CR1;XCR1
4	map04658	Th1 and Th2 cell differentiation	KEGG PATHWAY	4/153	143/16581	0.0435304190166	0.169193704102	Organismal Systems	Immune system	ENSSSCG00000044150|ENSSSCG00000001952|ENSSSCG00000002383|ENSSSCG00000031912	;NFKBIA;FOS;
3	map04666	Fc gamma R-mediated phagocytosis	KEGG PATHWAY	3/153	105/16581	0.073225908272	0.228553592485	Organismal Systems	Immune system	ENSSSCG00000014891|ENSSSCG00000037803|ENSSSCG00000028108	GAB2;MARCKS;ASAP3
2	map04624	Toll and Imd signaling pathway	KEGG PATHWAY	2/153	48/16581	0.072442346343	0.233173802291	Organismal Systems	Immune system	ENSSSCG00000001952|ENSSSCG00000031912	NFKBIA;
3	map04662	B cell receptor signaling pathway	KEGG PATHWAY	3/153	103/16581	0.069986036734	0.240285392787	Organismal Systems	Immune system	ENSSSCG00000001952|ENSSSCG00000002383|ENSSSCG00000031912	NFKBIA;FOS;
3	map04640	Hematopoietic cell lineage	KEGG PATHWAY	3/153	123/16581	0.105217673943	0.305279448341	Organismal Systems	Immune system	ENSSSCG00000001404|ENSSSCG00000039214|ENSSSCG00000008090	TNF;;IL1A
2	map04664	Fc epsilon RI signaling pathway	KEGG PATHWAY	2/153	82/16581	0.175087815445	0.429382023592	Organismal Systems	Immune system	ENSSSCG00000014891|ENSSSCG00000001404	GAB2;TNF
2	map04612	Antigen processing and presentation	KEGG PATHWAY	2/153	120/16581	0.303949429599	0.579755393494	Organismal Systems	Immune system	ENSSSCG00000044150|ENSSSCG00000001404	;TNF
1	map04672	Intestinal immune network for IgA production	KEGG PATHWAY	1/153	117/16581	0.663262205647	0.776318263427	Organismal Systems	Immune system	ENSSSCG00000044150
1	map04650	Natural killer cell mediated cytotoxicity	KEGG PATHWAY	1/153	127/16581	0.693286404494	0.793427774032	Organismal Systems	Immune system	ENSSSCG00000001404	TNF
