# Supplementary material for: Molecular Signatures in Swine Innate and Adaptive Immune Responses to African Swine Fever Virus Antigens p30/p54/CD2v Expressed Using a Highly Efficient Semliki Forest Virus Replicon System
Source: Int J Mol Sci. 2023 May 26;24(11):9316. doi: 10.3390/ijms24119316 (PMC10253217; doi:10.3390/ijms24119316)
Supplement: Supplementary file 1 [file ijms-24-09316-s001.zip › Table S2 trait- correlated DEGs/KEGG_Immune system #11 Trait-corrlated DEGs.csv]

Num	Pathway id	Description	Database	Ratio_in_study	Ratio_in_pop	Pvalue	Padjust	First Category	Second Category	Gene_ids	Gene_names
19	map04621	NOD-like receptor signaling pathway	KEGG PATHWAY	19/435	177/16581	2.11723256692E-7	7.9244990362E-6	Organismal Systems	Immune system	ENSSSCG00000004154|ENSSSCG00000001556|ENSSSCG00000031149|ENSSSCG00000001987|ENSSSCG00000015549|ENSSSCG00000008959|ENSSSCG00000005152|ENSSSCG00000043838|ENSSSCG00000003251|ENSSSCG00000036246|ENSSSCG00000028711|ENSSSCG00000014997|ENSSSCG00000036556|ENSSSCG00000002003|ENSSSCG00000001404|ENSSSCG00000015037|ENSSSCG00000005503|ENSSSCG00000016678|ENSSSCG00000047475	TNFAIP3;MAPK14;IFN-ALPHA-15;RIPK3;RNASEL;CXCL2;IFN-DELTA-1;;NLRP12;GP91-PHOX;CASP1;;;;TNF;IL18;TLR4;NOD1;
13	map04620	Toll-like receptor signaling pathway	KEGG PATHWAY	13/435	115/16581	1.00440391129E-5	0.000175435883172	Organismal Systems	Immune system	ENSSSCG00000047475|ENSSSCG00000001556|ENSSSCG00000031149|ENSSSCG00000014369|ENSSSCG00000026583|ENSSSCG00000009002|ENSSSCG00000005152|ENSSSCG00000026592|ENSSSCG00000036556|ENSSSCG00000002383|ENSSSCG00000001404|ENSSSCG00000005503|ENSSSCG00000012118	;MAPK14;IFN-ALPHA-15;CD14;TLR1;TLR2;IFN-DELTA-1;TLR6;;FOS;TNF;TLR4;TLR8
11	map04657	IL-17 signaling pathway	KEGG PATHWAY	11/435	100/16581	6.20582056577E-5	0.000855749993806	Organismal Systems	Immune system	ENSSSCG00000004154|ENSSSCG00000001556|ENSSSCG00000006590|ENSSSCG00000008959|ENSSSCG00000006588|ENSSSCG00000015579|ENSSSCG00000002383|ENSSSCG00000031616|ENSSSCG00000014434|ENSSSCG00000001404|ENSSSCG00000034012	TNFAIP3;MAPK14;S100A8;CXCL2;;PTGS2;FOS;FOSB;IL17B;TNF;CASP3
9	map04623	Cytosolic DNA-sensing pathway	KEGG PATHWAY	9/435	74/16581	0.000132356233371	0.00150771013666	Organismal Systems	Immune system	ENSSSCG00000031149|ENSSSCG00000001987|ENSSSCG00000015037|ENSSSCG00000005152|ENSSSCG00000028711|ENSSSCG00000011358|ENSSSCG00000007508|ENSSSCG00000030408|ENSSSCG00000047475	IFN-ALPHA-15;RIPK3;IL18;IFN-DELTA-1;CASP1;TREX1;ZBP1;DDX58;
12	map04650	Natural killer cell mediated cytotoxicity	KEGG PATHWAY	12/435	127/16581	0.000128995541753	0.0015362196336	Organismal Systems	Immune system	ENSSSCG00000004156|ENSSSCG00000010448|ENSSSCG00000031149|ENSSSCG00000022004|ENSSSCG00000034378|ENSSSCG00000005152|ENSSSCG00000000769|ENSSSCG00000036556|ENSSSCG00000020906|ENSSSCG00000001404|ENSSSCG00000034012|ENSSSCG00000047475	IFNGR1;;IFN-ALPHA-15;SH3BP2;IFNGR2;IFN-DELTA-1;;;GHSR;TNF;CASP3;
11	map04625	C-type lectin receptor signaling pathway	KEGG PATHWAY	11/435	119/16581	0.000296172889798	0.00298451142796	Organismal Systems	Immune system	ENSSSCG00000001556|ENSSSCG00000027426|ENSSSCG00000000648|ENSSSCG00000035457|ENSSSCG00000015579|ENSSSCG00000010224|ENSSSCG00000028711|ENSSSCG00000038418|ENSSSCG00000001404|ENSSSCG00000038879|ENSSSCG00000031242	MAPK14;BCL3;CLEC7A;;PTGS2;EGR2;CASP1;;TNF;RELB;
8	map04622	RIG-I-like receptor signaling pathway	KEGG PATHWAY	8/435	82/16581	0.00137537651294	0.0120116215463	Organismal Systems	Immune system	ENSSSCG00000001556|ENSSSCG00000031149|ENSSSCG00000005152|ENSSSCG00000017416|ENSSSCG00000015897|ENSSSCG00000001404|ENSSSCG00000030408|ENSSSCG00000047475	MAPK14;IFN-ALPHA-15;IFN-DELTA-1;DHX58;IFIH1;TNF;DDX58;
11	map04659	Th17 cell differentiation	KEGG PATHWAY	11/435	167/16581	0.00464270736392	0.0347539808385	Organismal Systems	Immune system	ENSSSCG00000001556|ENSSSCG00000004156|ENSSSCG00000034378|ENSSSCG00000001703|ENSSSCG00000007817|ENSSSCG00000021206|ENSSSCG00000027628|ENSSSCG00000004576|ENSSSCG00000002383|ENSSSCG00000005215|ENSSSCG00000002097	MAPK14;IFNGR1;IFNGR2;NFKBIE;IL4R;IL1RAP;IL6R;RORA;FOS;JAK2;
9	map04640	Hematopoietic cell lineage	KEGG PATHWAY	9/435	123/16581	0.00512596019535	0.03534214661	Organismal Systems	Immune system	ENSSSCG00000008090|ENSSSCG00000030088|ENSSSCG00000014369|ENSSSCG00000007817|ENSSSCG00000027628|ENSSSCG00000037449|ENSSSCG00000007973|ENSSSCG00000001404|ENSSSCG00000031023	IL1A;;CD14;IL4R;IL6R;CSF1;;TNF;
10	map04062	Chemokine signaling pathway	KEGG PATHWAY	10/435	186/16581	0.0251656116156	0.131867804866	Organismal Systems	Immune system	ENSSSCG00000011322|ENSSSCG00000024311|ENSSSCG00000016183|ENSSSCG00000046439|ENSSSCG00000034660|ENSSSCG00000037583|ENSSSCG00000013593|ENSSSCG00000005215|ENSSSCG00000024024|ENSSSCG00000008959	CCR1;CCR2;;GNG10;CCR4;GNB4;;JAK2;CX3CR1;CXCL2
8	map04658	Th1 and Th2 cell differentiation	KEGG PATHWAY	8/435	143/16581	0.0349465044059	0.157861795764	Organismal Systems	Immune system	ENSSSCG00000001556|ENSSSCG00000004156|ENSSSCG00000001703|ENSSSCG00000007817|ENSSSCG00000034378|ENSSSCG00000002383|ENSSSCG00000005215|ENSSSCG00000002097	MAPK14;IFNGR1;NFKBIE;IL4R;IFNGR2;FOS;JAK2;
7	map04672	Intestinal immune network for IgA production	KEGG PATHWAY	7/435	117/16581	0.0345040398788	0.158597516636	Organismal Systems	Immune system	ENSSSCG00000021815|ENSSSCG00000032578|ENSSSCG00000013593|ENSSSCG00000002097|ENSSSCG00000009542|ENSSSCG00000000706|ENSSSCG00000009051	;TNFRSF17;;;TNFSF13B;LTBR;IL15
5	map04610	Complement and coagulation cascades	KEGG PATHWAY	5/435	85/16581	0.0726573533227	0.250476665402	Organismal Systems	Immune system	ENSSSCG00000032434|ENSSSCG00000029371|ENSSSCG00000013181|ENSSSCG00000015662|ENSSSCG00000001422	PLAUR;C5AR1;SERPING1;C4BPA;C2
7	map04660	T cell receptor signaling pathway	KEGG PATHWAY	7/435	156/16581	0.11677888988	0.332565969007	Organismal Systems	Immune system	ENSSSCG00000001556|ENSSSCG00000001703|ENSSSCG00000002383|ENSSSCG00000001404|ENSSSCG00000016122|ENSSSCG00000002097|ENSSSCG00000008820	MAPK14;NFKBIE;FOS;TNF;CTLA4;;TEC
3	map04664	Fc epsilon RI signaling pathway	KEGG PATHWAY	3/435	82/16581	0.364803653162	0.692598240061	Organismal Systems	Immune system	ENSSSCG00000023351|ENSSSCG00000001404|ENSSSCG00000001556	PLA2G4A;TNF;MAPK14
4	map04611	Platelet activation	KEGG PATHWAY	4/435	142/16581	0.513761454117	0.830898154189	Organismal Systems	Immune system	ENSSSCG00000023351|ENSSSCG00000001556|ENSSSCG00000026602|ENSSSCG00000011713	PLA2G4A;MAPK14;PTGIR;P2RY12
3	map04662	B cell receptor signaling pathway	KEGG PATHWAY	3/435	103/16581	0.509720377108	0.839916596241	Organismal Systems	Immune system	ENSSSCG00000039327|ENSSSCG00000002383|ENSSSCG00000001703	DAPP1;FOS;NFKBIE
3	map04666	Fc gamma R-mediated phagocytosis	KEGG PATHWAY	3/435	105/16581	0.522658185603	0.840100887288	Organismal Systems	Immune system	ENSSSCG00000023351|ENSSSCG00000028108|ENSSSCG00000037803	PLA2G4A;ASAP3;MARCKS
3	map04670	Leukocyte transendothelial migration	KEGG PATHWAY	3/435	115/16581	0.58440165241	0.874932759608	Organismal Systems	Immune system	ENSSSCG00000014339|ENSSSCG00000001556|ENSSSCG00000036246	CTNNA1;MAPK14;GP91-PHOX
3	map04612	Antigen processing and presentation	KEGG PATHWAY	3/435	120/16581	0.613303683219	0.892697583352	Organismal Systems	Immune system	ENSSSCG00000047932|ENSSSCG00000002097|ENSSSCG00000001404	HSPA6;;TNF
1	map04624	Toll and Imd signaling pathway	KEGG PATHWAY	1/435	48/16581	0.721384385708	0.954559136644	Organismal Systems	Immune system	ENSSSCG00000001556	MAPK14
