# Supplementary material for: Molecular Signatures in Swine Innate and Adaptive Immune Responses to African Swine Fever Virus Antigens p30/p54/CD2v Expressed Using a Highly Efficient Semliki Forest Virus Replicon System
Source: Int J Mol Sci. 2023 May 26;24(11):9316. doi: 10.3390/ijms24119316 (PMC10253217; doi:10.3390/ijms24119316)
Supplement: Supplementary file 1 [file ijms-24-09316-s001.zip › Table S2 trait- correlated DEGs/KEGG_Immune system #12 Trait-corrlated DEGs.csv]

Num	Pathway id	Description	Database	Ratio_in_study	Ratio_in_pop	Pvalue	Padjust	First Category	Second Category	Gene_ids	Gene_names
13	map04620	Toll-like receptor signaling pathway	KEGG PATHWAY	13/294	115/16581	1.27528205761E-7	3.39225027324E-5	Organismal Systems	Immune system	ENSSSCG00000031103|ENSSSCG00000038082|ENSSSCG00000038141|ENSSSCG00000031149|ENSSSCG00000026583|ENSSSCG00000005152|ENSSSCG00000021203|ENSSSCG00000026592|ENSSSCG00000009002|ENSSSCG00000002383|ENSSSCG00000001404|ENSSSCG00000047475|ENSSSCG00000012118	TBK1;TRAF6;;IFN-ALPHA-15;TLR1;IFN-DELTA-1;PIK3CB;TLR6;TLR2;FOS;TNF;;TLR8
11	map04657	IL-17 signaling pathway	KEGG PATHWAY	11/294	100/16581	1.57858664143E-6	0.00020995202331	Organismal Systems	Immune system	ENSSSCG00000031103|ENSSSCG00000004154|ENSSSCG00000038082|ENSSSCG00000006590|ENSSSCG00000008959|ENSSSCG00000006588|ENSSSCG00000015579|ENSSSCG00000002383|ENSSSCG00000031616|ENSSSCG00000014434|ENSSSCG00000001404	TBK1;TNFAIP3;TRAF6;S100A8;CXCL2;;PTGS2;FOS;FOSB;IL17B;TNF
11	map04621	NOD-like receptor signaling pathway	KEGG PATHWAY	11/294	177/16581	0.000326078667346	0.0123909893592	Organismal Systems	Immune system	ENSSSCG00000031103|ENSSSCG00000004154|ENSSSCG00000038082|ENSSSCG00000031149|ENSSSCG00000008959|ENSSSCG00000009817|ENSSSCG00000043838|ENSSSCG00000005152|ENSSSCG00000001404|ENSSSCG00000036246|ENSSSCG00000047475	TBK1;TNFAIP3;TRAF6;IFN-ALPHA-15;CXCL2;P2RX7;;IFN-DELTA-1;TNF;GP91-PHOX;
6	map04622	RIG-I-like receptor signaling pathway	KEGG PATHWAY	6/294	82/16581	0.00334879068949	0.0593852215603	Organismal Systems	Immune system	ENSSSCG00000031103|ENSSSCG00000038082|ENSSSCG00000031149|ENSSSCG00000005152|ENSSSCG00000001404|ENSSSCG00000047475	TBK1;TRAF6;IFN-ALPHA-15;IFN-DELTA-1;TNF;
7	map04650	Natural killer cell mediated cytotoxicity	KEGG PATHWAY	7/294	127/16581	0.00752393384695	0.0953031620613	Organismal Systems	Immune system	ENSSSCG00000031149|ENSSSCG00000022675|ENSSSCG00000005152|ENSSSCG00000021203|ENSSSCG00000010271|ENSSSCG00000001404|ENSSSCG00000047475	IFN-ALPHA-15;NCR1;IFN-DELTA-1;PIK3CB;PRF1;TNF;
8	map04062	Chemokine signaling pathway	KEGG PATHWAY	8/294	186/16581	0.0180718485274	0.155068119622	Organismal Systems	Immune system	ENSSSCG00000024311|ENSSSCG00000046439|ENSSSCG00000034660|ENSSSCG00000021203|ENSSSCG00000013593|ENSSSCG00000037583|ENSSSCG00000024024|ENSSSCG00000008959	CCR2;GNG10;CCR4;PIK3CB;;GNB4;CX3CR1;CXCL2
5	map04610	Complement and coagulation cascades	KEGG PATHWAY	5/294	85/16581	0.0175679459527	0.155769120781	Organismal Systems	Immune system	ENSSSCG00000015662|ENSSSCG00000032434|ENSSSCG00000029371|ENSSSCG00000010312|ENSSSCG00000000660	C4BPA;PLAUR;C5AR1;PLAU;A2M
4	map04623	Cytosolic DNA-sensing pathway	KEGG PATHWAY	4/294	74/16581	0.0424033646711	0.289212692372	Organismal Systems	Immune system	ENSSSCG00000031103|ENSSSCG00000005152|ENSSSCG00000031149|ENSSSCG00000047475	TBK1;IFN-DELTA-1;IFN-ALPHA-15;
6	map04660	T cell receptor signaling pathway	KEGG PATHWAY	6/294	156/16581	0.0596034154535	0.304894394435	Organismal Systems	Immune system	ENSSSCG00000002383|ENSSSCG00000021203|ENSSSCG00000008820|ENSSSCG00000050449|ENSSSCG00000016122|ENSSSCG00000001404	FOS;PIK3CB;TEC;;CTLA4;TNF
5	map04640	Hematopoietic cell lineage	KEGG PATHWAY	5/294	123/16581	0.0679949658498	0.334938165112	Organismal Systems	Immune system	ENSSSCG00000007973|ENSSSCG00000015405|ENSSSCG00000008090|ENSSSCG00000037364|ENSSSCG00000001404	;CD36;IL1A;;TNF
4	map04670	Leukocyte transendothelial migration	KEGG PATHWAY	4/294	115/16581	0.147775186149	0.451818385238	Organismal Systems	Immune system	ENSSSCG00000008819|ENSSSCG00000013174|ENSSSCG00000021203|ENSSSCG00000036246	TXK;CTNND1;PIK3CB;GP91-PHOX
4	map04611	Platelet activation	KEGG PATHWAY	4/294	142/16581	0.244837511375	0.586727729962	Organismal Systems	Immune system	ENSSSCG00000011721|ENSSSCG00000021203|ENSSSCG00000026602|ENSSSCG00000011713	P2RY1;PIK3CB;PTGIR;P2RY12
3	map04612	Antigen processing and presentation	KEGG PATHWAY	3/294	120/16581	0.358263091399	0.652725906247	Organismal Systems	Immune system	ENSSSCG00000047932|ENSSSCG00000050449|ENSSSCG00000001404	HSPA6;;TNF
3	map04625	C-type lectin receptor signaling pathway	KEGG PATHWAY	3/294	119/16581	0.353419134418	0.652843678855	Organismal Systems	Immune system	ENSSSCG00000001404|ENSSSCG00000015579|ENSSSCG00000021203	TNF;PTGS2;PIK3CB
2	map04664	Fc epsilon RI signaling pathway	KEGG PATHWAY	2/294	82/16581	0.428395566551	0.694836711601	Organismal Systems	Immune system	ENSSSCG00000001404|ENSSSCG00000021203	TNF;PIK3CB
2	map04662	B cell receptor signaling pathway	KEGG PATHWAY	2/294	103/16581	0.547866422394	0.775172704025	Organismal Systems	Immune system	ENSSSCG00000002383|ENSSSCG00000021203	FOS;PIK3CB
3	map04659	Th17 cell differentiation	KEGG PATHWAY	3/294	167/16581	0.571084072832	0.779017248068	Organismal Systems	Immune system	ENSSSCG00000021206|ENSSSCG00000002383|ENSSSCG00000050449	IL1RAP;FOS;
2	map04672	Intestinal immune network for IgA production	KEGG PATHWAY	2/294	117/16581	0.617282851181	0.800962138606	Organismal Systems	Immune system	ENSSSCG00000013593|ENSSSCG00000050449	;
2	map04658	Th1 and Th2 cell differentiation	KEGG PATHWAY	2/294	143/16581	0.724003521546	0.840982256468	Organismal Systems	Immune system	ENSSSCG00000002383|ENSSSCG00000050449	FOS;
1	map04666	Fc gamma R-mediated phagocytosis	KEGG PATHWAY	1/294	105/16581	0.848086246697	0.909640893634	Organismal Systems	Immune system	ENSSSCG00000021203	PIK3CB
