# Supplementary material for: Molecular Signatures in Swine Innate and Adaptive Immune Responses to African Swine Fever Virus Antigens p30/p54/CD2v Expressed Using a Highly Efficient Semliki Forest Virus Replicon System
Source: Int J Mol Sci. 2023 May 26;24(11):9316. doi: 10.3390/ijms24119316 (PMC10253217; doi:10.3390/ijms24119316)
Supplement: Supplementary file 1 [file ijms-24-09316-s001.zip › Table S2 trait- correlated DEGs/KEGG_Immune system #2 Trait-corrlated DEGs.csv]

Num	Pathway id	Description	Database	Ratio_in_study	Ratio_in_pop	Pvalue	Padjust	First Category	Second Category	Gene_ids	Gene_names
7	map04657	IL-17 signaling pathway	KEGG PATHWAY	7/80	100/16581	5.2013799485E-7	8.6342907145E-5	Organismal Systems	Immune system	ENSSSCG00000004154|ENSSSCG00000031912|ENSSSCG00000006590|ENSSSCG00000008959|ENSSSCG00000002383|ENSSSCG00000031616|ENSSSCG00000014434	TNFAIP3;;S100A8;CXCL2;FOS;FOSB;IL17B
7	map04621	NOD-like receptor signaling pathway	KEGG PATHWAY	7/80	177/16581	2.31246275821E-5	0.000767737635724	Organismal Systems	Immune system	ENSSSCG00000004154|ENSSSCG00000031149|ENSSSCG00000051482|ENSSSCG00000008959|ENSSSCG00000031912|ENSSSCG00000036297|ENSSSCG00000047475	TNFAIP3;IFN-ALPHA-15;;CXCL2;;;
6	map04620	Toll-like receptor signaling pathway	KEGG PATHWAY	6/80	115/16581	1.93189457963E-5	0.0010689816674	Organismal Systems	Immune system	ENSSSCG00000051482|ENSSSCG00000031149|ENSSSCG00000021203|ENSSSCG00000002383|ENSSSCG00000031912|ENSSSCG00000047475	;IFN-ALPHA-15;PIK3CB;FOS;;
5	map04650	Natural killer cell mediated cytotoxicity	KEGG PATHWAY	5/80	127/16581	0.000369945580197	0.0047239204856	Organismal Systems	Immune system	ENSSSCG00000001979|ENSSSCG00000031149|ENSSSCG00000051482|ENSSSCG00000021203|ENSSSCG00000047475	;IFN-ALPHA-15;;PIK3CB;
4	map04611	Platelet activation	KEGG PATHWAY	4/80	142/16581	0.00493063594943	0.0314802141387	Organismal Systems	Immune system	ENSSSCG00000036779|ENSSSCG00000037563|ENSSSCG00000038753|ENSSSCG00000021203	5_8S_rRNA;5_8S_rRNA;5_8S_rRNA;PIK3CB
3	map04623	Cytosolic DNA-sensing pathway	KEGG PATHWAY	3/80	74/16581	0.00548162875815	0.0337018656983	Organismal Systems	Immune system	ENSSSCG00000051482|ENSSSCG00000031149|ENSSSCG00000047475	;IFN-ALPHA-15;
4	map04660	T cell receptor signaling pathway	KEGG PATHWAY	4/80	156/16581	0.00685410650204	0.0392338510117	Organismal Systems	Immune system	ENSSSCG00000016122|ENSSSCG00000002383|ENSSSCG00000031912|ENSSSCG00000021203	CTLA4;FOS;;PIK3CB
3	map04622	RIG-I-like receptor signaling pathway	KEGG PATHWAY	3/80	82/16581	0.00728554906096	0.0403133714707	Organismal Systems	Immune system	ENSSSCG00000031149|ENSSSCG00000051482|ENSSSCG00000047475	IFN-ALPHA-15;;
3	map04610	Complement and coagulation cascades	KEGG PATHWAY	3/80	85/16581	0.0080421819607	0.0404546122872	Organismal Systems	Immune system	ENSSSCG00000032434|ENSSSCG00000010312|ENSSSCG00000000660	PLAUR;PLAU;A2M
4	map04062	Chemokine signaling pathway	KEGG PATHWAY	4/80	186/16581	0.0125110239137	0.0482983713878	Organismal Systems	Immune system	ENSSSCG00000008959|ENSSSCG00000021203|ENSSSCG00000034722|ENSSSCG00000024311	CXCL2;PIK3CB;CCL14;CCR2
3	map04662	B cell receptor signaling pathway	KEGG PATHWAY	3/80	103/16581	0.0135381769321	0.0510758493348	Organismal Systems	Immune system	ENSSSCG00000002383|ENSSSCG00000031912|ENSSSCG00000021203	FOS;;PIK3CB
3	map04625	C-type lectin receptor signaling pathway	KEGG PATHWAY	3/80	119/16581	0.01984647294	0.0700960533626	Organismal Systems	Immune system	ENSSSCG00000031912|ENSSSCG00000021203|ENSSSCG00000010224	;PIK3CB;EGR2
2	map04658	Th1 and Th2 cell differentiation	KEGG PATHWAY	2/80	143/16581	0.151580540996	0.306858168357	Organismal Systems	Immune system	ENSSSCG00000002383|ENSSSCG00000031912	FOS;
2	map04659	Th17 cell differentiation	KEGG PATHWAY	2/80	167/16581	0.192734931626	0.351582402746	Organismal Systems	Immune system	ENSSSCG00000002383|ENSSSCG00000031912	FOS;
1	map04624	Toll and Imd signaling pathway	KEGG PATHWAY	1/80	48/16581	0.207435445905	0.354992618765	Organismal Systems	Immune system	ENSSSCG00000031912
1	map04664	Fc epsilon RI signaling pathway	KEGG PATHWAY	1/80	82/16581	0.328045942117	0.43915827735	Organismal Systems	Immune system	ENSSSCG00000021203	PIK3CB
1	map04666	Fc gamma R-mediated phagocytosis	KEGG PATHWAY	1/80	105/16581	0.399163993898	0.49448673871	Organismal Systems	Immune system	ENSSSCG00000021203	PIK3CB
1	map04670	Leukocyte transendothelial migration	KEGG PATHWAY	1/80	115/16581	0.427716236704	0.503552448885	Organismal Systems	Immune system	ENSSSCG00000021203	PIK3CB
1	map04612	Antigen processing and presentation	KEGG PATHWAY	1/80	120/16581	0.441485652971	0.508934849953	Organismal Systems	Immune system	ENSSSCG00000000640
