# Supplementary material for: Molecular Signatures in Swine Innate and Adaptive Immune Responses to African Swine Fever Virus Antigens p30/p54/CD2v Expressed Using a Highly Efficient Semliki Forest Virus Replicon System
Source: Int J Mol Sci. 2023 May 26;24(11):9316. doi: 10.3390/ijms24119316 (PMC10253217; doi:10.3390/ijms24119316)
Supplement: Supplementary file 1 [file ijms-24-09316-s001.zip › Table S2 trait- correlated DEGs/KEGG_Immune system #5 Trait-corrlated DEGs.csv]

Num	Pathway id	Description	Database	Ratio_in_study	Ratio_in_pop	Pvalue	Padjust	First Category	Second Category	Gene_ids	Gene_names
5	map04657	IL-17 signaling pathway	KEGG PATHWAY	5/121	100/16581	0.000825292651082	0.0325165304526	Organismal Systems	Immune system	ENSSSCG00000008959|ENSSSCG00000002383|ENSSSCG00000006590|ENSSSCG00000014434|ENSSSCG00000006588	CXCL2;FOS;S100A8;IL17B;
5	map04610	Complement and coagulation cascades	KEGG PATHWAY	5/121	85/16581	0.000392156880626	0.0386274527416	Organismal Systems	Immune system	ENSSSCG00000015662|ENSSSCG00000042607|ENSSSCG00000032434|ENSSSCG00000010312|ENSSSCG00000000660	C4BPA;THBD;PLAUR;PLAU;A2M
4	map04623	Cytosolic DNA-sensing pathway	KEGG PATHWAY	4/121	74/16581	0.00209440916107	0.0458442894145	Organismal Systems	Immune system	ENSSSCG00000007508|ENSSSCG00000015037|ENSSSCG00000030408|ENSSSCG00000031149	ZBP1;IL18;DDX58;IFN-ALPHA-15
3	map04622	RIG-I-like receptor signaling pathway	KEGG PATHWAY	3/121	82/16581	0.0221140376785	0.207450734413	Organismal Systems	Immune system	ENSSSCG00000030408|ENSSSCG00000031149|ENSSSCG00000017416	DDX58;IFN-ALPHA-15;DHX58
4	map04621	NOD-like receptor signaling pathway	KEGG PATHWAY	4/121	177/16581	0.0407499701463	0.236110121142	Organismal Systems	Immune system	ENSSSCG00000008959|ENSSSCG00000015037|ENSSSCG00000031149|ENSSSCG00000002003	CXCL2;IL18;IFN-ALPHA-15;
4	map04062	Chemokine signaling pathway	KEGG PATHWAY	4/121	186/16581	0.0473950418684	0.252346574273	Organismal Systems	Immune system	ENSSSCG00000008959|ENSSSCG00000046439|ENSSSCG00000021203|ENSSSCG00000011322	CXCL2;GNG10;PIK3CB;CCR1
3	map04620	Toll-like receptor signaling pathway	KEGG PATHWAY	3/121	115/16581	0.0519621508065	0.262475479715	Organismal Systems	Immune system	ENSSSCG00000002383|ENSSSCG00000021203|ENSSSCG00000031149	FOS;PIK3CB;IFN-ALPHA-15
3	map04650	Natural killer cell mediated cytotoxicity	KEGG PATHWAY	3/121	127/16581	0.0659645063931	0.282500168684	Organismal Systems	Immune system	ENSSSCG00000004156|ENSSSCG00000021203|ENSSSCG00000031149	IFNGR1;PIK3CB;IFN-ALPHA-15
3	map04660	T cell receptor signaling pathway	KEGG PATHWAY	3/121	156/16581	0.105926722532	0.321039451365	Organismal Systems	Immune system	ENSSSCG00000016122|ENSSSCG00000002383|ENSSSCG00000021203	CTLA4;FOS;PIK3CB
2	map04666	Fc gamma R-mediated phagocytosis	KEGG PATHWAY	2/121	105/16581	0.178543774514	0.355284076558	Organismal Systems	Immune system	ENSSSCG00000031380|ENSSSCG00000021203	MARCKSL1;PIK3CB
2	map04662	B cell receptor signaling pathway	KEGG PATHWAY	2/121	103/16581	0.17333091049	0.363257333686	Organismal Systems	Immune system	ENSSSCG00000002383|ENSSSCG00000021203	FOS;PIK3CB
2	map04658	Th1 and Th2 cell differentiation	KEGG PATHWAY	2/121	143/16581	0.280368039981	0.476142274796	Organismal Systems	Immune system	ENSSSCG00000004156|ENSSSCG00000002383	IFNGR1;FOS
2	map04659	Th17 cell differentiation	KEGG PATHWAY	2/121	167/16581	0.34478811282	0.518498154394	Organismal Systems	Immune system	ENSSSCG00000004156|ENSSSCG00000002383	IFNGR1;FOS
1	map04664	Fc epsilon RI signaling pathway	KEGG PATHWAY	1/121	82/16581	0.452321615255	0.582401034022	Organismal Systems	Immune system	ENSSSCG00000021203	PIK3CB
1	map04670	Leukocyte transendothelial migration	KEGG PATHWAY	1/121	115/16581	0.570532953572	0.68118176881	Organismal Systems	Immune system	ENSSSCG00000021203	PIK3CB
1	map04640	Hematopoietic cell lineage	KEGG PATHWAY	1/121	123/16581	0.595145577763	0.681649295461	Organismal Systems	Immune system	ENSSSCG00000007973
1	map04625	C-type lectin receptor signaling pathway	KEGG PATHWAY	1/121	119/16581	0.583019323931	0.683659564371	Organismal Systems	Immune system	ENSSSCG00000021203	PIK3CB
1	map04611	Platelet activation	KEGG PATHWAY	1/121	142/16581	0.648135695213	0.701553472291	Organismal Systems	Immune system	ENSSSCG00000021203	PIK3CB
