# Supplementary material for: Molecular Signatures in Swine Innate and Adaptive Immune Responses to African Swine Fever Virus Antigens p30/p54/CD2v Expressed Using a Highly Efficient Semliki Forest Virus Replicon System
Source: Int J Mol Sci. 2023 May 26;24(11):9316. doi: 10.3390/ijms24119316 (PMC10253217; doi:10.3390/ijms24119316)
Supplement: Supplementary file 1 [file ijms-24-09316-s001.zip › Table S2 trait- correlated DEGs/KEGG_Immune system #6 Trait-corrlated DEGs.csv]

Num	Pathway id	Description	Database	Ratio_in_study	Ratio_in_pop	Pvalue	Padjust	First Category	Second Category	Gene_ids	Gene_names
5	map04657	IL-17 signaling pathway	KEGG PATHWAY	5/47	100/16581	9.05218877286E-6	0.000620074930941	Organismal Systems	Immune system	ENSSSCG00000001404|ENSSSCG00000002383|ENSSSCG00000006588|ENSSSCG00000006590|ENSSSCG00000008959	TNF;FOS;;S100A8;CXCL2
3	map04610	Complement and coagulation cascades	KEGG PATHWAY	3/47	85/16581	0.00179155558475	0.0245443115111	Organismal Systems	Immune system	ENSSSCG00000032434|ENSSSCG00000010312|ENSSSCG00000015662	PLAUR;PLAU;C4BPA
3	map04660	T cell receptor signaling pathway	KEGG PATHWAY	3/47	156/16581	0.00978672895652	0.0788695215908	Organismal Systems	Immune system	ENSSSCG00000016122|ENSSSCG00000001404|ENSSSCG00000002383	CTLA4;TNF;FOS
2	map04620	Toll-like receptor signaling pathway	KEGG PATHWAY	2/47	115/16581	0.0420995118132	0.18023853495	Organismal Systems	Immune system	ENSSSCG00000001404|ENSSSCG00000002383	TNF;FOS
2	map04640	Hematopoietic cell lineage	KEGG PATHWAY	2/47	123/16581	0.0475100116084	0.185967759724	Organismal Systems	Immune system	ENSSSCG00000015405|ENSSSCG00000001404	CD36;TNF
2	map04621	NOD-like receptor signaling pathway	KEGG PATHWAY	2/47	177/16581	0.0896864329721	0.261426411004	Organismal Systems	Immune system	ENSSSCG00000001404|ENSSSCG00000008959	TNF;CXCL2
1	map04622	RIG-I-like receptor signaling pathway	KEGG PATHWAY	1/47	82/16581	0.208112535928	0.395991908641	Organismal Systems	Immune system	ENSSSCG00000001404	TNF
1	map04664	Fc epsilon RI signaling pathway	KEGG PATHWAY	1/47	82/16581	0.208112535928	0.395991908641	Organismal Systems	Immune system	ENSSSCG00000001404	TNF
1	map04666	Fc gamma R-mediated phagocytosis	KEGG PATHWAY	1/47	105/16581	0.25843499593	0.411692958633	Organismal Systems	Immune system	ENSSSCG00000031380	MARCKSL1
1	map04662	B cell receptor signaling pathway	KEGG PATHWAY	1/47	103/16581	0.254186384497	0.419560658749	Organismal Systems	Immune system	ENSSSCG00000002383	FOS
1	map04670	Leukocyte transendothelial migration	KEGG PATHWAY	1/47	115/16581	0.279325268456	0.429972604253	Organismal Systems	Immune system	ENSSSCG00000013174	CTNND1
1	map04658	Th1 and Th2 cell differentiation	KEGG PATHWAY	1/47	143/16581	0.334801449597	0.432715081082	Organismal Systems	Immune system	ENSSSCG00000002383	FOS
1	map04650	Natural killer cell mediated cytotoxicity	KEGG PATHWAY	1/47	127/16581	0.303634236462	0.433311358285	Organismal Systems	Immune system	ENSSSCG00000001404	TNF
1	map04612	Antigen processing and presentation	KEGG PATHWAY	1/47	120/16581	0.289553304126	0.43592090841	Organismal Systems	Immune system	ENSSSCG00000001404	TNF
1	map04625	C-type lectin receptor signaling pathway	KEGG PATHWAY	1/47	119/16581	0.287519128386	0.437668006543	Organismal Systems	Immune system	ENSSSCG00000001404	TNF
1	map04062	Chemokine signaling pathway	KEGG PATHWAY	1/47	186/16581	0.411954195001	0.451501797722	Organismal Systems	Immune system	ENSSSCG00000008959	CXCL2
1	map04659	Th17 cell differentiation	KEGG PATHWAY	1/47	167/16581	0.379008371903	0.45151432131	Organismal Systems	Immune system	ENSSSCG00000002383	FOS
