# Supplementary material for: Molecular Signatures in Swine Innate and Adaptive Immune Responses to African Swine Fever Virus Antigens p30/p54/CD2v Expressed Using a Highly Efficient Semliki Forest Virus Replicon System
Source: Int J Mol Sci. 2023 May 26;24(11):9316. doi: 10.3390/ijms24119316 (PMC10253217; doi:10.3390/ijms24119316)
Supplement: Supplementary file 1 [file ijms-24-09316-s001.zip › Table S2 trait- correlated DEGs/KEGG_Immune system #7 Trait-corrlated DEGs.csv]

Num	Pathway id	Description	Database	Ratio_in_study	Ratio_in_pop	Pvalue	Padjust	First Category	Second Category	Gene_ids	Gene_names
10	map04620	Toll-like receptor signaling pathway	KEGG PATHWAY	10/163	115/16581	1.96357276544E-7	1.38104617836E-5	Organismal Systems	Immune system	ENSSSCG00000017700|ENSSSCG00000031149|ENSSSCG00000014369|ENSSSCG00000032343|ENSSSCG00000005152|ENSSSCG00000039214|ENSSSCG00000002383|ENSSSCG00000031912|ENSSSCG00000001404|ENSSSCG00000047475	CCL3L1;IFN-ALPHA-15;CD14;CCL4;IFN-DELTA-1;;FOS;;TNF;
9	map04657	IL-17 signaling pathway	KEGG PATHWAY	9/163	100/16581	6.08639899106E-7	3.21057546778E-5	Organismal Systems	Immune system	ENSSSCG00000005638|ENSSSCG00000006590|ENSSSCG00000008959|ENSSSCG00000006588|ENSSSCG00000039214|ENSSSCG00000002383|ENSSSCG00000031616|ENSSSCG00000031912|ENSSSCG00000001404	;S100A8;CXCL2;;;FOS;FOSB;;TNF
8	map04625	C-type lectin receptor signaling pathway	KEGG PATHWAY	8/163	119/16581	2.28482557456E-5	0.000602622745289	Organismal Systems	Immune system	ENSSSCG00000038418|ENSSSCG00000000648|ENSSSCG00000035457|ENSSSCG00000010224|ENSSSCG00000039214|ENSSSCG00000031912|ENSSSCG00000001404|ENSSSCG00000038879	;CLEC7A;;EGR2;;;TNF;RELB
9	map04621	NOD-like receptor signaling pathway	KEGG PATHWAY	9/163	177/16581	6.42523532952E-5	0.00135572465453	Organismal Systems	Immune system	ENSSSCG00000031149|ENSSSCG00000008959|ENSSSCG00000005152|ENSSSCG00000014997|ENSSSCG00000039214|ENSSSCG00000031912|ENSSSCG00000001404|ENSSSCG00000015037|ENSSSCG00000047475	IFN-ALPHA-15;CXCL2;IFN-DELTA-1;;;;TNF;IL18;
6	map04623	Cytosolic DNA-sensing pathway	KEGG PATHWAY	6/163	74/16581	8.77916202119E-5	0.00168400289679	Organismal Systems	Immune system	ENSSSCG00000031149|ENSSSCG00000032343|ENSSSCG00000005152|ENSSSCG00000039214|ENSSSCG00000015037|ENSSSCG00000047475	IFN-ALPHA-15;CCL4;IFN-DELTA-1;;IL18;
6	map04610	Complement and coagulation cascades	KEGG PATHWAY	6/163	85/16581	0.000189648656165	0.00307814357313	Organismal Systems	Immune system	ENSSSCG00000032434|ENSSSCG00000029371|ENSSSCG00000013181|ENSSSCG00000015662|ENSSSCG00000010312|ENSSSCG00000000660	PLAUR;C5AR1;SERPING1;C4BPA;PLAU;A2M
6	map04662	B cell receptor signaling pathway	KEGG PATHWAY	6/163	103/16581	0.000536307332253	0.00665652041796	Organismal Systems	Immune system	ENSSSCG00000001703|ENSSSCG00000035226|ENSSSCG00000031912|ENSSSCG00000036017|ENSSSCG00000002383|ENSSSCG00000039956	NFKBIE;;;;FOS;
7	map04062	Chemokine signaling pathway	KEGG PATHWAY	7/163	186/16581	0.00244812487436	0.0198674749419	Organismal Systems	Immune system	ENSSSCG00000017700|ENSSSCG00000003578|ENSSSCG00000017920|ENSSSCG00000032343|ENSSSCG00000008959|ENSSSCG00000011322|ENSSSCG00000046439	CCL3L1;FGR;;CCL4;CXCL2;CCR1;GNG10
6	map04660	T cell receptor signaling pathway	KEGG PATHWAY	6/163	156/16581	0.00445486754941	0.0313325684308	Organismal Systems	Immune system	ENSSSCG00000002383|ENSSSCG00000001703|ENSSSCG00000008820|ENSSSCG00000031912|ENSSSCG00000016122|ENSSSCG00000001404	FOS;NFKBIE;TEC;;CTLA4;TNF
4	map04622	RIG-I-like receptor signaling pathway	KEGG PATHWAY	4/163	82/16581	0.00869231818429	0.0509466426912	Organismal Systems	Immune system	ENSSSCG00000001404|ENSSSCG00000005152|ENSSSCG00000031149|ENSSSCG00000047475	TNF;IFN-DELTA-1;IFN-ALPHA-15;
5	map04659	Th17 cell differentiation	KEGG PATHWAY	5/163	167/16581	0.0246859392242	0.108515274506	Organismal Systems	Immune system	ENSSSCG00000039214|ENSSSCG00000021206|ENSSSCG00000002383|ENSSSCG00000001703|ENSSSCG00000031912	;IL1RAP;FOS;NFKBIE;
4	map04650	Natural killer cell mediated cytotoxicity	KEGG PATHWAY	4/163	127/16581	0.0367011908494	0.131253411343	Organismal Systems	Immune system	ENSSSCG00000001404|ENSSSCG00000005152|ENSSSCG00000031149|ENSSSCG00000047475	TNF;IFN-DELTA-1;IFN-ALPHA-15;
3	map04640	Hematopoietic cell lineage	KEGG PATHWAY	3/163	123/16581	0.120995398264	0.303928917067	Organismal Systems	Immune system	ENSSSCG00000001404|ENSSSCG00000039214|ENSSSCG00000014369	TNF;;CD14
3	map04658	Th1 and Th2 cell differentiation	KEGG PATHWAY	3/163	143/16581	0.166543770039	0.362275623486	Organismal Systems	Immune system	ENSSSCG00000002383|ENSSSCG00000001703|ENSSSCG00000031912	FOS;NFKBIE;
2	map04672	Intestinal immune network for IgA production	KEGG PATHWAY	2/163	117/16581	0.31974261224	0.515005276204	Organismal Systems	Immune system	ENSSSCG00000036521|ENSSSCG00000009051	TNFSF13;IL15
1	map04624	Toll and Imd signaling pathway	KEGG PATHWAY	1/163	48/16581	0.378038292004	0.557804752537	Organismal Systems	Immune system	ENSSSCG00000031912
1	map04664	Fc epsilon RI signaling pathway	KEGG PATHWAY	1/163	82/16581	0.556069302263	0.674313924008	Organismal Systems	Immune system	ENSSSCG00000001404	TNF
1	map04612	Antigen processing and presentation	KEGG PATHWAY	1/163	120/16581	0.695716684069	0.797805545318	Organismal Systems	Immune system	ENSSSCG00000001404	TNF
1	map04611	Platelet activation	KEGG PATHWAY	1/163	142/16581	0.755580808962	0.821791498407	Organismal Systems	Immune system	ENSSSCG00000016504	TBXAS1
